# Supplementary material for: Targeting Tn-positive tumors with an afucosylated recombinant anti-Tn IgG
Source: Sci Rep. 2023 Mar 28;13:5027. doi: 10.1038/s41598-023-31195-6 (PMC10050417; doi:10.1038/s41598-023-31195-6)
Supplement: Supplementary file 1 — Supplementary Table S1. [file 41598_2023_31195_MOESM1_ESM.xlsx]

## Sheet: 0.1-50 uM
	Supplementary Table S1. Raw mass spectrometry data								m/z 1400-2250
	0.1 mM		0.5 mM		1 mM		5 mM		10 mM		50 mM	L-fucose (mM)
	1400.005 76		1400.005 131		1400.005 125		1400.005 116		1400.005 95		1400.005 96
	1400.014 90		1400.014 138		1400.014 124		1400.014 130		1400.014 74		1400.014 96
	1400.022 107		1400.022 154		1400.022 111		1400.022 161		1400.022 130		1400.022 113
	1400.031 100		1400.031 126		1400.031 101		1400.031 111		1400.031 96		1400.031 92
	1400.039 85		1400.039 131		1400.039 101		1400.039 95		1400.039 99		1400.039 84
	1400.048 107		1400.048 140		1400.048 128		1400.048 131		1400.048 119		1400.048 129
	1400.056 105		1400.056 101		1400.056 136		1400.056 109		1400.056 80		1400.056 118
	1400.065 96		1400.065 111		1400.065 114		1400.065 75		1400.065 89		1400.065 115
	1400.073 102		1400.073 176		1400.073 164		1400.073 109		1400.073 114		1400.073 139
	1400.082 96		1400.082 123		1400.082 110		1400.082 90		1400.082 100		1400.082 112
	1400.090 89		1400.090 131		1400.090 95		1400.090 103		1400.090 70		1400.090 93
	1400.099 115		1400.099 140		1400.099 149		1400.099 99		1400.099 128		1400.099 113
	1400.107 101		1400.107 124		1400.107 111		1400.107 102		1400.107 112		1400.107 88
	1400.116 90		1400.116 113		1400.116 110		1400.116 79		1400.116 76		1400.116 91
	1400.124 113		1400.124 162		1400.124 137		1400.124 129		1400.124 140		1400.124 125
	1400.133 105		1400.133 133		1400.133 111		1400.133 91		1400.133 98		1400.133 101
	1400.141 78		1400.141 121		1400.141 109		1400.141 108		1400.141 82		1400.141 84
	1400.150 88		1400.150 164		1400.150 135		1400.150 145		1400.150 98		1400.150 107
	1400.158 64		1400.158 108		1400.158 124		1400.158 134		1400.158 97		1400.158 95
	1400.167 72		1400.167 103		1400.167 85		1400.167 123		1400.167 83		1400.167 99
	1400.175 80		1400.175 133		1400.175 143		1400.175 124		1400.175 109		1400.175 112
	1400.184 61		1400.184 127		1400.184 120		1400.184 115		1400.184 90		1400.184 88
	1400.192 80		1400.192 105		1400.192 108		1400.192 99		1400.192 67		1400.192 95
	1400.201 95		1400.201 100		1400.201 157		1400.201 107		1400.201 117		1400.201 121
	1400.209 83		1400.209 112		1400.209 124		1400.209 105		1400.209 102		1400.209 104
	1400.218 74		1400.218 98		1400.218 90		1400.218 105		1400.218 77		1400.218 104
	1400.226 75		1400.226 119		1400.226 142		1400.226 141		1400.226 92		1400.226 129
	1400.235 68		1400.235 93		1400.235 100		1400.235 117		1400.235 77		1400.235 96
	1400.243 69		1400.243 107		1400.243 102		1400.243 110		1400.243 74		1400.243 90
	1400.252 98		1400.252 139		1400.252 137		1400.252 122		1400.252 103		1400.252 121
	1400.260 70		1400.260 122		1400.260 103		1400.260 120		1400.260 93		1400.260 95
	1400.269 83		1400.269 87		1400.269 113		1400.269 114		1400.269 84		1400.269 99
	1400.277 97		1400.277 133		1400.277 134		1400.277 111		1400.277 104		1400.277 113
	1400.286 82		1400.286 92		1400.286 102		1400.286 95		1400.286 84		1400.286 108
	1400.294 84		1400.294 86		1400.294 105		1400.294 105		1400.294 77		1400.294 106
	1400.303 107		1400.303 117		1400.303 127		1400.303 123		1400.303 105		1400.303 126
	1400.311 99		1400.311 131		1400.311 149		1400.311 107		1400.311 108		1400.311 97
	1400.320 82		1400.320 81		1400.320 114		1400.320 94		1400.320 72		1400.320 68
	1400.328 93		1400.328 108		1400.328 128		1400.328 123		1400.328 100		1400.328 121
	1400.337 103		1400.337 111		1400.337 103		1400.337 89		1400.337 70		1400.337 100
	1400.345 73		1400.345 111		1400.345 102		1400.345 89		1400.345 87		1400.345 73
	1400.354 107		1400.354 162		1400.354 149		1400.354 110		1400.354 84		1400.354 128
	1400.362 98		1400.362 119		1400.362 130		1400.362 102		1400.362 68		1400.362 118
	1400.371 73		1400.371 102		1400.371 114		1400.371 80		1400.371 84		1400.371 102
	1400.379 88		1400.379 124		1400.379 153		1400.379 97		1400.379 92		1400.379 127
	1400.388 83		1400.388 134		1400.388 126		1400.388 116		1400.388 76		1400.388 115
	1400.396 93		1400.396 117		1400.396 112		1400.396 92		1400.396 58		1400.396 85
	1400.405 103		1400.405 129		1400.405 126		1400.405 125		1400.405 98		1400.405 124
	1400.413 80		1400.413 104		1400.413 106		1400.413 93		1400.413 90		1400.413 105
	1400.422 61		1400.422 105		1400.422 118		1400.422 84		1400.422 66		1400.422 98
	1400.430 85		1400.430 141		1400.430 110		1400.430 136		1400.430 71		1400.430 108
	1400.439 71		1400.439 98		1400.439 145		1400.439 107		1400.439 68		1400.439 101
	1400.447 72		1400.447 101		1400.447 115		1400.447 97		1400.447 64		1400.447 100
	1400.456 102		1400.456 143		1400.456 138		1400.456 142		1400.456 111		1400.456 119
	1400.464 87		1400.464 110		1400.464 112		1400.464 91		1400.464 74		1400.464 95
	1400.473 69		1400.473 111		1400.473 96		1400.473 91		1400.473 77		1400.473 95
	1400.481 85		1400.481 115		1400.481 140		1400.481 120		1400.481 120		1400.481 106
	1400.490 70		1400.490 107		1400.490 110		1400.490 127		1400.490 84		1400.490 83
	1400.498 66		1400.498 76		1400.498 101		1400.498 104		1400.498 70		1400.498 99
	1400.507 78		1400.507 116		1400.507 142		1400.507 131		1400.507 122		1400.507 118
	1400.515 66		1400.515 133		1400.515 109		1400.515 123		1400.515 84		1400.515 97
	1400.524 77		1400.524 81		1400.524 101		1400.524 95		1400.524 76		1400.524 73
	1400.532 104		1400.532 125		1400.532 115		1400.532 86		1400.532 92		1400.532 98
	1400.541 57		1400.541 123		1400.541 114		1400.541 113		1400.541 71		1400.541 99
	1400.549 65		1400.549 106		1400.549 88		1400.549 104		1400.549 66		1400.549 99
	1400.558 101		1400.558 134		1400.558 145		1400.558 108		1400.558 106		1400.558 138
	1400.566 70		1400.566 112		1400.566 122		1400.566 93		1400.566 78		1400.566 94
	1400.575 62		1400.575 112		1400.575 108		1400.575 78		1400.575 83		1400.575 103
	1400.583 79		1400.583 141		1400.583 120		1400.583 118		1400.583 82		1400.583 116
	1400.592 82		1400.592 95		1400.592 100		1400.592 76		1400.592 88		1400.592 98
	1400.600 71		1400.600 94		1400.600 105		1400.600 67		1400.600 76		1400.600 63
	1400.609 85		1400.609 117		1400.609 138		1400.609 116		1400.609 93		1400.609 109
	1400.617 62		1400.617 105		1400.617 88		1400.617 78		1400.617 72		1400.617 82
	1400.626 61		1400.626 103		1400.626 97		1400.626 92		1400.626 63		1400.626 89
	1400.634 79		1400.634 131		1400.634 114		1400.634 98		1400.634 104		1400.634 102
	1400.643 74		1400.643 107		1400.643 91		1400.643 84		1400.643 80		1400.643 86
	1400.651 86		1400.651 98		1400.651 97		1400.651 75		1400.651 81		1400.651 75
	1400.659 88		1400.659 104		1400.659 124		1400.659 125		1400.659 97		1400.659 103
	1400.668 77		1400.668 121		1400.668 106		1400.668 91		1400.668 87		1400.668 89
	1400.676 91		1400.676 104		1400.676 79		1400.676 62		1400.676 59		1400.676 74
	1400.685 102		1400.685 118		1400.685 113		1400.685 99		1400.685 95		1400.685 104
	1400.693 91		1400.693 89		1400.693 101		1400.693 68		1400.693 62		1400.693 97
	1400.702 96		1400.702 99		1400.702 88		1400.702 108		1400.702 78		1400.702 75
	1400.710 109		1400.710 126		1400.710 145		1400.710 125		1400.710 113		1400.710 95
	1400.719 81		1400.719 123		1400.719 89		1400.719 100		1400.719 91		1400.719 88
	1400.727 66		1400.727 83		1400.727 64		1400.727 89		1400.727 76		1400.727 79
	1400.736 103		1400.736 131		1400.736 103		1400.736 112		1400.736 72		1400.736 102
	1400.744 78		1400.744 96		1400.744 108		1400.744 112		1400.744 74		1400.744 96
	1400.753 56		1400.753 92		1400.753 89		1400.753 70		1400.753 64		1400.753 83
	1400.761 82		1400.761 120		1400.761 109		1400.761 102		1400.761 91		1400.761 108
	1400.770 94		1400.770 114		1400.770 86		1400.770 86		1400.770 74		1400.770 63
	1400.778 84		1400.778 98		1400.778 76		1400.778 92		1400.778 72		1400.778 96
	1400.787 79		1400.787 104		1400.787 106		1400.787 100		1400.787 102		1400.787 142
	1400.795 88		1400.795 99		1400.795 88		1400.795 94		1400.795 88		1400.795 83
	1400.804 83		1400.804 92		1400.804 91		1400.804 84		1400.804 78		1400.804 75
	1400.812 109		1400.812 157		1400.812 121		1400.812 114		1400.812 115		1400.812 119
	1400.821 77		1400.821 133		1400.821 85		1400.821 102		1400.821 93		1400.821 68
	1400.829 94		1400.829 108		1400.829 92		1400.829 92		1400.829 71		1400.829 67
	1400.838 118		1400.838 158		1400.838 135		1400.838 113		1400.838 99		1400.838 108
	1400.846 87		1400.846 116		1400.846 93		1400.846 80		1400.846 97		1400.846 104
	1400.855 80		1400.855 121		1400.855 110		1400.855 68		1400.855 70		1400.855 102
	1400.863 152		1400.863 138		1400.863 110		1400.863 126		1400.863 77		1400.863 97
	1400.872 119		1400.872 134		1400.872 102		1400.872 117		1400.872 83		1400.872 85
	1400.880 82		1400.880 104		1400.880 121		1400.880 108		1400.880 66		1400.880 93
	1400.889 135		1400.889 147		1400.889 145		1400.889 123		1400.889 92		1400.889 130
	1400.897 136		1400.897 127		1400.897 123		1400.897 134		1400.897 86		1400.897 86
	1400.906 132		1400.906 133		1400.906 111		1400.906 92		1400.906 75		1400.906 89
	1400.914 169		1400.914 156		1400.914 145		1400.914 140		1400.914 104		1400.914 124
	1400.923 145		1400.923 149		1400.923 135		1400.923 109		1400.923 73		1400.923 113
	1400.931 139		1400.931 144		1400.931 139		1400.931 99		1400.931 88		1400.931 102
	1400.940 170		1400.940 200		1400.940 183		1400.940 168		1400.940 117		1400.940 140
	1400.948 134		1400.948 194		1400.948 178		1400.948 139		1400.948 120		1400.948 123
	1400.957 124		1400.957 183		1400.957 152		1400.957 117		1400.957 86		1400.957 106
	1400.965 156		1400.965 218		1400.965 161		1400.965 152		1400.965 129		1400.965 135
	1400.974 133		1400.974 193		1400.974 123		1400.974 124		1400.974 111		1400.974 122
	1400.982 115		1400.982 173		1400.982 131		1400.982 120		1400.982 94		1400.982 122
	1400.991 180		1400.991 188		1400.991 193		1400.991 213		1400.991 157		1400.991 167
	1400.999 162		1400.999 195		1400.999 174		1400.999 175		1400.999 154		1400.999 166
	1401.008 111		1401.008 171		1401.008 149		1401.008 157		1401.008 111		1401.008 120
	1401.016 186		1401.016 232		1401.016 181		1401.016 182		1401.016 164		1401.016 164
	1401.025 138		1401.025 176		1401.025 153		1401.025 160		1401.025 165		1401.025 174
	1401.033 107		1401.033 174		1401.033 137		1401.033 164		1401.033 136		1401.033 157
	1401.042 133		1401.042 170		1401.042 169		1401.042 183		1401.042 170		1401.042 227
	1401.050 116		1401.050 146		1401.050 148		1401.050 185		1401.050 141		1401.050 194
	1401.059 121		1401.059 137		1401.059 141		1401.059 170		1401.059 146		1401.059 173
	1401.067 139		1401.067 201		1401.067 183		1401.067 185		1401.067 175		1401.067 200
	1401.076 99		1401.076 181		1401.076 129		1401.076 148		1401.076 159		1401.076 200
	1401.084 89		1401.084 147		1401.084 175		1401.084 152		1401.084 152		1401.084 184
	1401.093 114		1401.093 162		1401.093 204		1401.093 151		1401.093 215		1401.093 198
	1401.101 115		1401.101 128		1401.101 158		1401.101 154		1401.101 154		1401.101 166
	1401.110 82		1401.110 101		1401.110 143		1401.110 166		1401.110 151		1401.110 154
	1401.118 94		1401.118 148		1401.118 162		1401.118 194		1401.118 181		1401.118 213
	1401.127 88		1401.127 112		1401.127 99		1401.127 166		1401.127 149		1401.127 159
	1401.135 94		1401.135 119		1401.135 108		1401.135 123		1401.135 126		1401.135 127
	1401.144 93		1401.144 162		1401.144 146		1401.144 158		1401.144 170		1401.144 149
	1401.152 79		1401.152 118		1401.152 111		1401.152 116		1401.152 170		1401.152 118
	1401.161 60		1401.161 88		1401.161 114		1401.161 105		1401.161 141		1401.161 115
	1401.169 85		1401.169 136		1401.169 146		1401.169 149		1401.169 147		1401.169 159
	1401.178 85		1401.178 97		1401.178 118		1401.178 134		1401.178 136		1401.178 106
	1401.186 61		1401.186 96		1401.186 95		1401.186 120		1401.186 99		1401.186 117
	1401.195 102		1401.195 145		1401.195 126		1401.195 141		1401.195 162		1401.195 143
	1401.203 64		1401.203 137		1401.203 107		1401.203 129		1401.203 122		1401.203 98
	1401.212 86		1401.212 102		1401.212 100		1401.212 92		1401.212 110		1401.212 81
	1401.220 124		1401.220 131		1401.220 118		1401.220 112		1401.220 92		1401.220 123
	1401.229 82		1401.229 82		1401.229 115		1401.229 97		1401.229 106		1401.229 105
	1401.237 75		1401.237 104		1401.237 98		1401.237 85		1401.237 103		1401.237 104
	1401.246 101		1401.246 119		1401.246 146		1401.246 108		1401.246 126		1401.246 119
	1401.254 85		1401.254 97		1401.254 107		1401.254 90		1401.254 111		1401.254 99
	1401.263 76		1401.263 101		1401.263 83		1401.263 78		1401.263 102		1401.263 78
	1401.271 126		1401.271 126		1401.271 141		1401.271 106		1401.271 113		1401.271 97
	1401.280 63		1401.280 114		1401.280 129		1401.280 94		1401.280 73		1401.280 92
	1401.288 76		1401.288 97		1401.288 122		1401.288 105		1401.288 67		1401.288 76
	1401.297 108		1401.297 108		1401.297 111		1401.297 131		1401.297 93		1401.297 92
	1401.305 80		1401.305 115		1401.305 97		1401.305 101		1401.305 98		1401.305 77
	1401.314 70		1401.314 92		1401.314 103		1401.314 69		1401.314 68		1401.314 57
	1401.322 87		1401.322 128		1401.322 150		1401.322 113		1401.322 135		1401.322 99
	1401.331 86		1401.331 94		1401.331 100		1401.331 95		1401.331 101		1401.331 86
	1401.339 63		1401.339 92		1401.339 103		1401.339 98		1401.339 91		1401.339 65
	1401.348 109		1401.348 134		1401.348 118		1401.348 136		1401.348 94		1401.348 101
	1401.356 83		1401.356 95		1401.356 107		1401.356 102		1401.356 64		1401.356 96
	1401.365 75		1401.365 100		1401.365 107		1401.365 84		1401.365 63		1401.365 87
	1401.373 124		1401.373 124		1401.373 128		1401.373 106		1401.373 89		1401.373 109
	1401.382 53		1401.382 98		1401.382 101		1401.382 94		1401.382 78		1401.382 69
	1401.390 56		1401.390 97		1401.390 105		1401.390 75		1401.390 43		1401.390 68
	1401.399 96		1401.399 105		1401.399 128		1401.399 102		1401.399 92		1401.399 99
	1401.407 73		1401.407 103		1401.407 97		1401.407 100		1401.407 51		1401.407 117
	1401.416 71		1401.416 68		1401.416 95		1401.416 92		1401.416 68		1401.416 76
	1401.424 97		1401.424 115		1401.424 121		1401.424 126		1401.424 105		1401.424 101
	1401.433 78		1401.433 100		1401.433 102		1401.433 93		1401.433 74		1401.433 94
	1401.441 73		1401.441 91		1401.441 99		1401.441 93		1401.441 84		1401.441 97
	1401.450 93		1401.450 137		1401.450 135		1401.450 104		1401.450 92		1401.450 111
	1401.458 52		1401.458 128		1401.458 123		1401.458 106		1401.458 54		1401.458 89
	1401.467 61		1401.467 91		1401.467 103		1401.467 90		1401.467 64		1401.467 71
	1401.475 105		1401.475 152		1401.475 140		1401.475 115		1401.475 85		1401.475 111
	1401.484 102		1401.484 121		1401.484 105		1401.484 112		1401.484 90		1401.484 103
	1401.492 62		1401.492 103		1401.492 91		1401.492 111		1401.492 73		1401.492 89
	1401.501 87		1401.501 121		1401.501 140		1401.501 116		1401.501 81		1401.501 121
	1401.509 76		1401.509 94		1401.509 118		1401.509 110		1401.509 98		1401.509 80
	1401.518 68		1401.518 79		1401.518 95		1401.518 69		1401.518 64		1401.518 61
	1401.526 95		1401.526 132		1401.526 114		1401.526 113		1401.526 96		1401.526 113
	1401.535 79		1401.535 115		1401.535 88		1401.535 99		1401.535 72		1401.535 80
	1401.543 67		1401.543 90		1401.543 81		1401.543 90		1401.543 51		1401.543 72
	1401.552 114		1401.552 134		1401.552 126		1401.552 104		1401.552 98		1401.552 107
	1401.560 74		1401.560 95		1401.560 84		1401.560 86		1401.560 76		1401.560 80
	1401.569 70		1401.569 94		1401.569 88		1401.569 84		1401.569 79		1401.569 84
	1401.577 89		1401.577 127		1401.577 113		1401.577 116		1401.577 106		1401.577 127
	1401.586 87		1401.586 111		1401.586 107		1401.586 90		1401.586 94		1401.586 97
	1401.594 66		1401.594 105		1401.594 89		1401.594 81		1401.594 93		1401.594 79
	1401.603 94		1401.603 121		1401.603 112		1401.603 104		1401.603 78		1401.603 89
	1401.611 87		1401.611 92		1401.611 110		1401.611 91		1401.611 73		1401.611 71
	1401.620 82		1401.620 74		1401.620 91		1401.620 59		1401.620 60		1401.620 59
	1401.628 84		1401.628 103		1401.628 118		1401.628 111		1401.628 101		1401.628 102
	1401.637 85		1401.637 92		1401.637 95		1401.637 86		1401.637 75		1401.637 80
	1401.645 71		1401.645 108		1401.645 85		1401.645 76		1401.645 78		1401.645 84
	1401.654 91		1401.654 119		1401.654 109		1401.654 88		1401.654 90		1401.654 105
	1401.662 68		1401.662 83		1401.662 88		1401.662 80		1401.662 80		1401.662 79
	1401.671 82		1401.671 123		1401.671 75		1401.671 85		1401.671 65		1401.671 72
	1401.679 91		1401.679 121		1401.679 122		1401.679 95		1401.679 104		1401.679 125
	1401.688 77		1401.688 132		1401.688 82		1401.688 79		1401.688 80		1401.688 77
	1401.696 70		1401.696 121		1401.696 77		1401.696 67		1401.696 59		1401.696 87
	1401.705 95		1401.705 140		1401.705 117		1401.705 105		1401.705 92		1401.705 85
	1401.713 68		1401.713 126		1401.713 73		1401.713 73		1401.713 70		1401.713 82
	1401.722 59		1401.722 100		1401.722 84		1401.722 64		1401.722 65		1401.722 62
	1401.730 74		1401.730 140		1401.730 108		1401.730 123		1401.730 94		1401.730 92
	1401.739 71		1401.739 86		1401.739 92		1401.739 82		1401.739 73		1401.739 104
	1401.747 58		1401.747 73		1401.747 72		1401.747 51		1401.747 56		1401.747 67
	1401.756 93		1401.756 105		1401.756 84		1401.756 108		1401.756 95		1401.756 111
	1401.764 52		1401.764 82		1401.764 85		1401.764 87		1401.764 72		1401.764 79
	1401.773 69		1401.773 94		1401.773 78		1401.773 62		1401.773 81		1401.773 60
	1401.781 97		1401.781 112		1401.781 105		1401.781 122		1401.781 89		1401.781 81
	1401.790 81		1401.790 114		1401.790 123		1401.790 89		1401.790 73		1401.790 80
	1401.798 63		1401.798 118		1401.798 102		1401.798 48		1401.798 79		1401.798 60
	1401.807 116		1401.807 116		1401.807 119		1401.807 98		1401.807 106		1401.807 96
	1401.815 94		1401.815 93		1401.815 94		1401.815 85		1401.815 64		1401.815 81
	1401.823 71		1401.823 78		1401.823 101		1401.823 94		1401.823 68		1401.823 70
	1401.832 101		1401.832 145		1401.832 115		1401.832 114		1401.832 83		1401.832 93
	1401.840 85		1401.840 124		1401.840 79		1401.840 93		1401.840 63		1401.840 85
	1401.849 56		1401.849 107		1401.849 76		1401.849 60		1401.849 61		1401.849 91
	1401.857 104		1401.857 140		1401.857 119		1401.857 120		1401.857 92		1401.857 84
	1401.866 104		1401.866 113		1401.866 96		1401.866 107		1401.866 73		1401.866 84
	1401.874 88		1401.874 123		1401.874 101		1401.874 66		1401.874 71		1401.874 69
	1401.883 82		1401.883 152		1401.883 110		1401.883 87		1401.883 89		1401.883 102
	1401.891 87		1401.891 128		1401.891 104		1401.891 118		1401.891 66		1401.891 94
	1401.900 90		1401.900 113		1401.900 110		1401.900 85		1401.900 59		1401.900 81
	1401.908 155		1401.908 155		1401.908 140		1401.908 122		1401.908 110		1401.908 100
	1401.917 126		1401.917 165		1401.917 111		1401.917 101		1401.917 73		1401.917 81
	1401.925 116		1401.925 119		1401.925 94		1401.925 92		1401.925 71		1401.925 76
	1401.934 152		1401.934 160		1401.934 137		1401.934 136		1401.934 120		1401.934 138
	1401.942 132		1401.942 126		1401.942 124		1401.942 120		1401.942 110		1401.942 89
	1401.951 117		1401.951 140		1401.951 116		1401.951 113		1401.951 75		1401.951 85
	1401.959 158		1401.959 162		1401.959 150		1401.959 140		1401.959 115		1401.959 109
	1401.968 127		1401.968 140		1401.968 105		1401.968 147		1401.968 108		1401.968 109
	1401.976 131		1401.976 151		1401.976 106		1401.976 121		1401.976 87		1401.976 98
	1401.985 152		1401.985 215		1401.985 138		1401.985 151		1401.985 118		1401.985 149
	1401.993 107		1401.993 157		1401.993 135		1401.993 142		1401.993 98		1401.993 113
	1402.002 95		1402.002 162		1402.002 109		1402.002 149		1402.002 120		1402.002 110
	1402.010 114		1402.010 197		1402.010 193		1402.010 169		1402.010 123		1402.010 153
	1402.019 129		1402.019 135		1402.019 154		1402.019 116		1402.019 112		1402.019 114
	1402.027 92		1402.027 102		1402.027 124		1402.027 143		1402.027 97		1402.027 121
	1402.036 113		1402.036 157		1402.036 151		1402.036 169		1402.036 150		1402.036 188
	1402.044 102		1402.044 141		1402.044 133		1402.044 134		1402.044 119		1402.044 160
	1402.053 102		1402.053 109		1402.053 124		1402.053 115		1402.053 124		1402.053 133
	1402.061 131		1402.061 166		1402.061 181		1402.061 194		1402.061 183		1402.061 151
	1402.070 97		1402.070 128		1402.070 131		1402.070 160		1402.070 122		1402.070 132
	1402.078 50		1402.078 158		1402.078 114		1402.078 158		1402.078 127		1402.078 158
	1402.087 80		1402.087 171		1402.087 139		1402.087 209		1402.087 213		1402.087 195
	1402.095 104		1402.095 136		1402.095 135		1402.095 186		1402.095 132		1402.095 146
	1402.104 93		1402.104 108		1402.104 108		1402.104 147		1402.104 116		1402.104 124
	1402.112 109		1402.112 149		1402.112 136		1402.112 180		1402.112 163		1402.112 161
	1402.121 95		1402.121 127		1402.121 111		1402.121 138		1402.121 128		1402.121 144
	1402.129 77		1402.129 98		1402.129 100		1402.129 121		1402.129 105		1402.129 124
	1402.138 105		1402.138 122		1402.138 139		1402.138 152		1402.138 162		1402.138 139
	1402.146 68		1402.146 112		1402.146 103		1402.146 138		1402.146 121		1402.146 132
	1402.155 65		1402.155 113		1402.155 89		1402.155 111		1402.155 99		1402.155 95
	1402.163 113		1402.163 133		1402.163 125		1402.163 126		1402.163 125		1402.163 157
	1402.172 92		1402.172 105		1402.172 103		1402.172 95		1402.172 122		1402.172 100
	1402.180 71		1402.180 109		1402.180 94		1402.180 90		1402.180 109		1402.180 93
	1402.189 92		1402.189 116		1402.189 115		1402.189 146		1402.189 131		1402.189 104
	1402.197 84		1402.197 126		1402.197 99		1402.197 128		1402.197 106		1402.197 79
	1402.206 73		1402.206 68		1402.206 97		1402.206 98		1402.206 106		1402.206 88
	1402.214 113		1402.214 92		1402.214 116		1402.214 120		1402.214 152		1402.214 97
	1402.223 68		1402.223 96		1402.223 91		1402.223 95		1402.223 119		1402.223 96
	1402.231 67		1402.231 81		1402.231 81		1402.231 73		1402.231 80		1402.231 81
	1402.240 86		1402.240 132		1402.240 124		1402.240 137		1402.240 139		1402.240 112
	1402.248 83		1402.248 80		1402.248 106		1402.248 117		1402.248 96		1402.248 101
	1402.257 80		1402.257 80		1402.257 93		1402.257 90		1402.257 76		1402.257 79
	1402.265 110		1402.265 112		1402.265 120		1402.265 109		1402.265 108		1402.265 104
	1402.274 86		1402.274 87		1402.274 108		1402.274 75		1402.274 68		1402.274 100
	1402.282 60		1402.282 80		1402.282 69		1402.282 80		1402.282 72		1402.282 79
	1402.291 92		1402.291 115		1402.291 115		1402.291 127		1402.291 104		1402.291 100
	1402.299 67		1402.299 86		1402.299 104		1402.299 78		1402.299 79		1402.299 82
	1402.308 71		1402.308 96		1402.308 88		1402.308 93		1402.308 74		1402.308 57
	1402.316 89		1402.316 143		1402.316 105		1402.316 94		1402.316 100		1402.316 104
	1402.325 93		1402.325 97		1402.325 92		1402.325 116		1402.325 85		1402.325 85
	1402.333 76		1402.333 107		1402.333 106		1402.333 84		1402.333 65		1402.333 92
	1402.342 99		1402.342 151		1402.342 129		1402.342 107		1402.342 97		1402.342 108
	1402.350 79		1402.350 107		1402.350 122		1402.350 103		1402.350 79		1402.350 74
	1402.359 64		1402.359 122		1402.359 82		1402.359 84		1402.359 59		1402.359 74
	1402.367 89		1402.367 145		1402.367 148		1402.367 147		1402.367 98		1402.367 97
	1402.376 66		1402.376 132		1402.376 96		1402.376 97		1402.376 63		1402.376 83
	1402.384 60		1402.384 103		1402.384 115		1402.384 61		1402.384 74		1402.384 73
	1402.393 131		1402.393 122		1402.393 115		1402.393 93		1402.393 89		1402.393 103
	1402.401 82		1402.401 95		1402.401 108		1402.401 94		1402.401 87		1402.401 90
	1402.410 58		1402.410 91		1402.410 105		1402.410 88		1402.410 58		1402.410 83
	1402.418 89		1402.418 132		1402.418 135		1402.418 104		1402.418 85		1402.418 86
	1402.427 81		1402.427 87		1402.427 79		1402.427 93		1402.427 63		1402.427 89
	1402.435 56		1402.435 80		1402.435 79		1402.435 73		1402.435 81		1402.435 86
	1402.444 115		1402.444 108		1402.444 118		1402.444 100		1402.444 118		1402.444 103
	1402.452 77		1402.452 95		1402.452 103		1402.452 79		1402.452 63		1402.452 88
	1402.461 70		1402.461 128		1402.461 86		1402.461 86		1402.461 80		1402.461 90
	1402.469 101		1402.469 108		1402.469 86		1402.469 128		1402.469 107		1402.469 100
	1402.478 75		1402.478 124		1402.478 124		1402.478 107		1402.478 89		1402.478 74
	1402.486 64		1402.486 96		1402.486 104		1402.486 78		1402.486 71		1402.486 81
	1402.495 98		1402.495 108		1402.495 122		1402.495 103		1402.495 100		1402.495 106
	1402.503 91		1402.503 94		1402.503 92		1402.503 79		1402.503 74		1402.503 60
	1402.512 84		1402.512 94		1402.512 85		1402.512 80		1402.512 54		1402.512 61
	1402.520 115		1402.520 127		1402.520 139		1402.520 106		1402.520 91		1402.520 120
	1402.529 94		1402.529 87		1402.529 107		1402.529 95		1402.529 70		1402.529 116
	1402.537 72		1402.537 114		1402.537 79		1402.537 75		1402.537 86		1402.537 75
	1402.546 112		1402.546 134		1402.546 107		1402.546 82		1402.546 98		1402.546 99
	1402.554 65		1402.554 100		1402.554 80		1402.554 76		1402.554 66		1402.554 74
	1402.563 79		1402.563 92		1402.563 105		1402.563 74		1402.563 63		1402.563 62
	1402.571 95		1402.571 167		1402.571 130		1402.571 89		1402.571 96		1402.571 86
	1402.580 69		1402.580 102		1402.580 111		1402.580 83		1402.580 77		1402.580 100
	1402.588 58		1402.588 87		1402.588 101		1402.588 65		1402.588 76		1402.588 77
	1402.597 57		1402.597 119		1402.597 106		1402.597 110		1402.597 87		1402.597 93
	1402.605 75		1402.605 115		1402.605 78		1402.605 81		1402.605 66		1402.605 75
	1402.614 64		1402.614 99		1402.614 89		1402.614 92		1402.614 56		1402.614 67
	1402.622 106		1402.622 158		1402.622 123		1402.622 118		1402.622 94		1402.622 116
	1402.631 78		1402.631 110		1402.631 90		1402.631 94		1402.631 96		1402.631 83
	1402.639 50		1402.639 100		1402.639 80		1402.639 81		1402.639 77		1402.639 50
	1402.648 104		1402.648 115		1402.648 119		1402.648 116		1402.648 84		1402.648 89
	1402.656 81		1402.656 78		1402.656 92		1402.656 76		1402.656 56		1402.656 73
	1402.665 65		1402.665 83		1402.665 86		1402.665 69		1402.665 52		1402.665 71
	1402.673 88		1402.673 100		1402.673 124		1402.673 94		1402.673 97		1402.673 85
	1402.682 104		1402.682 97		1402.682 91		1402.682 80		1402.682 77		1402.682 81
	1402.690 96		1402.690 87		1402.690 102		1402.690 75		1402.690 67		1402.690 70
	1402.699 116		1402.699 136		1402.699 121		1402.699 94		1402.699 104		1402.699 97
	1402.707 74		1402.707 108		1402.707 93		1402.707 65		1402.707 59		1402.707 75
	1402.716 81		1402.716 90		1402.716 90		1402.716 67		1402.716 57		1402.716 56
	1402.724 111		1402.724 138		1402.724 102		1402.724 111		1402.724 95		1402.724 96
	1402.733 105		1402.733 129		1402.733 86		1402.733 94		1402.733 56		1402.733 70
	1402.741 112		1402.741 114		1402.741 62		1402.741 103		1402.741 65		1402.741 61
	1402.750 132		1402.750 162		1402.750 136		1402.750 96		1402.750 95		1402.750 93
	1402.758 129		1402.758 101		1402.758 112		1402.758 84		1402.758 67		1402.758 80
	1402.767 130		1402.767 103		1402.767 100		1402.767 78		1402.767 66		1402.767 84
	1402.775 209		1402.775 119		1402.775 145		1402.775 100		1402.775 88		1402.775 91
	1402.784 214		1402.784 99		1402.784 118		1402.784 88		1402.784 68		1402.784 93
	1402.792 174		1402.792 97		1402.792 99		1402.792 88		1402.792 47		1402.792 52
	1402.801 277		1402.801 177		1402.801 147		1402.801 117		1402.801 109		1402.801 94
	1402.809 259		1402.809 133		1402.809 142		1402.809 86		1402.809 71		1402.809 61
	1402.818 251		1402.818 153		1402.818 146		1402.818 76		1402.818 73		1402.818 55
	1402.826 357		1402.826 210		1402.826 201		1402.826 139		1402.826 114		1402.826 117
	1402.835 378		1402.835 178		1402.835 174		1402.835 107		1402.835 79		1402.835 94
	1402.843 319		1402.843 196		1402.843 182		1402.843 107		1402.843 73		1402.843 64
	1402.852 518		1402.852 285		1402.852 264		1402.852 162		1402.852 111		1402.852 109
	1402.860 453		1402.860 272		1402.860 237		1402.860 195		1402.860 92		1402.860 94
	1402.869 453		1402.869 239		1402.869 204		1402.869 102		1402.869 87		1402.869 93
	1402.877 573		1402.877 402		1402.877 320		1402.877 183		1402.877 130		1402.877 95
	1402.886 565		1402.886 426		1402.886 352		1402.886 144		1402.886 93		1402.886 88
	1402.894 645		1402.894 479		1402.894 374		1402.894 134		1402.894 98		1402.894 80
	1402.903 876		1402.903 682		1402.903 439		1402.903 259		1402.903 145		1402.903 136
	1402.911 823		1402.911 737		1402.911 451		1402.911 227		1402.911 149		1402.911 117
	1402.920 860		1402.920 911		1402.920 464		1402.920 211		1402.920 104		1402.920 126
	1402.928 1006		1402.928 1272		1402.928 618		1402.928 318		1402.928 119		1402.928 175
	1402.937 958		1402.937 1338		1402.937 618		1402.937 294		1402.937 147		1402.937 144
	1402.945 929		1402.945 1412		1402.945 620		1402.945 280		1402.945 133		1402.945 125
	1402.954 1108		1402.954 1907		1402.954 875		1402.954 433		1402.954 209		1402.954 211
	1402.962 1027		1402.962 1951		1402.962 919		1402.962 520		1402.962 182		1402.962 186
	1402.971 924		1402.971 2001		1402.971 819		1402.971 479		1402.971 193		1402.971 171
	1402.979 1009		1402.979 2203		1402.979 1117		1402.979 608		1402.979 241		1402.979 260
	1402.988 871		1402.988 2166		1402.988 1157		1402.988 619		1402.988 237		1402.988 270
	1402.996 790		1402.996 2052		1402.996 1105		1402.996 608		1402.996 291		1402.996 226
	1403.005 966		1403.005 2152		1403.005 1323		1403.005 784		1403.005 367		1403.005 288
	1403.013 867		1403.013 2005		1403.013 1306		1403.013 795		1403.013 325		1403.013 279
	1403.022 707		1403.022 1885		1403.022 1107		1403.022 844		1403.022 342		1403.022 268
	1403.030 717		1403.030 2026		1403.030 1392		1403.030 1026		1403.030 472		1403.030 395
	1403.039 567		1403.039 1797		1403.039 1256		1403.039 973		1403.039 429		1403.039 326
	1403.047 513		1403.047 1618		1403.047 1045		1403.047 960		1403.047 397		1403.047 342
	1403.056 572		1403.056 1642		1403.056 1064		1403.056 1013		1403.056 475		1403.056 408
	1403.065 469		1403.065 1511		1403.065 927		1403.065 819		1403.065 442		1403.065 353
	1403.073 376		1403.073 1273		1403.073 804		1403.073 886		1403.073 413		1403.073 350
	1403.082 388		1403.082 1263		1403.082 945		1403.082 943		1403.082 551		1403.082 419
	1403.090 279		1403.090 1070		1403.090 750		1403.090 723		1403.090 502		1403.090 264
	1403.099 233		1403.099 995		1403.099 614		1403.099 606		1403.099 395		1403.099 262
	1403.107 275		1403.107 960		1403.107 623		1403.107 753		1403.107 473		1403.107 337
	1403.116 217		1403.116 816		1403.116 490		1403.116 635		1403.116 450		1403.116 271
	1403.124 200		1403.124 647		1403.124 467		1403.124 506		1403.124 412		1403.124 204
	1403.133 228		1403.133 611		1403.133 478		1403.133 593		1403.133 458		1403.133 289
	1403.141 168		1403.141 511		1403.141 394		1403.141 451		1403.141 376		1403.141 207
	1403.150 130		1403.150 374		1403.150 332		1403.150 373		1403.150 292		1403.150 173
	1403.158 163		1403.158 478		1403.158 332		1403.158 404		1403.158 350		1403.158 238
	1403.167 124		1403.167 390		1403.167 308		1403.167 303		1403.167 302		1403.167 191
	1403.175 112		1403.175 279		1403.175 242		1403.175 215		1403.175 246		1403.175 159
	1403.184 174		1403.184 362		1403.184 272		1403.184 304		1403.184 242		1403.184 193
	1403.192 112		1403.192 256		1403.192 234		1403.192 261		1403.192 217		1403.192 187
	1403.201 117		1403.201 238		1403.201 177		1403.201 242		1403.201 177		1403.201 139
	1403.209 169		1403.209 256		1403.209 206		1403.209 277		1403.209 216		1403.209 180
	1403.218 94		1403.218 224		1403.218 207		1403.218 200		1403.218 167		1403.218 117
	1403.226 81		1403.226 154		1403.226 143		1403.226 177		1403.226 135		1403.226 101
	1403.235 118		1403.235 201		1403.235 179		1403.235 210		1403.235 194		1403.235 113
	1403.243 82		1403.243 164		1403.243 138		1403.243 165		1403.243 125		1403.243 136
	1403.252 87		1403.252 162		1403.252 136		1403.252 142		1403.252 113		1403.252 102
	1403.260 128		1403.260 193		1403.260 164		1403.260 180		1403.260 152		1403.260 142
	1403.269 106		1403.269 148		1403.269 119		1403.269 154		1403.269 122		1403.269 124
	1403.277 93		1403.277 153		1403.277 100		1403.277 122		1403.277 103		1403.277 84
	1403.286 110		1403.286 160		1403.286 145		1403.286 166		1403.286 139		1403.286 85
	1403.294 78		1403.294 141		1403.294 120		1403.294 137		1403.294 90		1403.294 79
	1403.303 84		1403.303 117		1403.303 94		1403.303 87		1403.303 82		1403.303 66
	1403.311 127		1403.311 143		1403.311 153		1403.311 131		1403.311 104		1403.311 88
	1403.320 75		1403.320 143		1403.320 121		1403.320 100		1403.320 101		1403.320 87
	1403.328 78		1403.328 107		1403.328 97		1403.328 95		1403.328 86		1403.328 94
	1403.337 125		1403.337 126		1403.337 130		1403.337 105		1403.337 98		1403.337 116
	1403.345 106		1403.345 127		1403.345 97		1403.345 80		1403.345 92		1403.345 81
	1403.354 70		1403.354 127		1403.354 94		1403.354 76		1403.354 76		1403.354 66
	1403.362 100		1403.362 137		1403.362 142		1403.362 158		1403.362 119		1403.362 102
	1403.371 83		1403.371 121		1403.371 122		1403.371 133		1403.371 100		1403.371 106
	1403.379 101		1403.379 115		1403.379 102		1403.379 104		1403.379 79		1403.379 73
	1403.388 107		1403.388 128		1403.388 167		1403.388 128		1403.388 106		1403.388 107
	1403.396 80		1403.396 112		1403.396 119		1403.396 99		1403.396 81		1403.396 116
	1403.405 82		1403.405 103		1403.405 97		1403.405 71		1403.405 87		1403.405 85
	1403.413 127		1403.413 149		1403.413 117		1403.413 113		1403.413 111		1403.413 98
	1403.422 85		1403.422 115		1403.422 108		1403.422 95		1403.422 81		1403.422 85
	1403.430 69		1403.430 99		1403.430 91		1403.430 81		1403.430 78		1403.430 82
	1403.439 113		1403.439 148		1403.439 147		1403.439 127		1403.439 115		1403.439 117
	1403.447 93		1403.447 125		1403.447 120		1403.447 90		1403.447 75		1403.447 89
	1403.456 74		1403.456 105		1403.456 108		1403.456 99		1403.456 88		1403.456 79
	1403.464 100		1403.464 135		1403.464 135		1403.464 130		1403.464 90		1403.464 113
	1403.473 86		1403.473 144		1403.473 99		1403.473 104		1403.473 68		1403.473 94
	1403.481 73		1403.481 120		1403.481 82		1403.481 85		1403.481 71		1403.481 88
	1403.490 94		1403.490 141		1403.490 115		1403.490 89		1403.490 99		1403.490 105
	1403.498 84		1403.498 119		1403.498 104		1403.498 79		1403.498 78		1403.498 83
	1403.507 81		1403.507 121		1403.507 104		1403.507 90		1403.507 71		1403.507 76
	1403.515 115		1403.515 123		1403.515 109		1403.515 126		1403.515 101		1403.515 94
	1403.524 68		1403.524 115		1403.524 115		1403.524 88		1403.524 76		1403.524 100
	1403.532 64		1403.532 91		1403.532 82		1403.532 65		1403.532 87		1403.532 85
	1403.541 90		1403.541 129		1403.541 118		1403.541 131		1403.541 111		1403.541 98
	1403.549 59		1403.549 117		1403.549 91		1403.549 85		1403.549 53		1403.549 84
	1403.558 63		1403.558 107		1403.558 77		1403.558 81		1403.558 52		1403.558 62
	1403.566 91		1403.566 147		1403.566 136		1403.566 94		1403.566 91		1403.566 97
	1403.575 87		1403.575 117		1403.575 76		1403.575 100		1403.575 68		1403.575 77
	1403.583 78		1403.583 124		1403.583 94		1403.583 72		1403.583 71		1403.583 69
	1403.592 91		1403.592 115		1403.592 113		1403.592 122		1403.592 121		1403.592 101
	1403.600 87		1403.600 72		1403.600 78		1403.600 87		1403.600 81		1403.600 80
	1403.609 65		1403.609 112		1403.609 80		1403.609 75		1403.609 72		1403.609 52
	1403.617 82		1403.617 119		1403.617 133		1403.617 107		1403.617 83		1403.617 99
	1403.626 65		1403.626 104		1403.626 80		1403.626 83		1403.626 69		1403.626 80
	1403.634 58		1403.634 93		1403.634 105		1403.634 87		1403.634 57		1403.634 77
	1403.643 97		1403.643 122		1403.643 118		1403.643 114		1403.643 89		1403.643 102
	1403.651 94		1403.651 115		1403.651 110		1403.651 106		1403.651 52		1403.651 68
	1403.660 76		1403.660 81		1403.660 88		1403.660 97		1403.660 76		1403.660 68
	1403.668 112		1403.668 138		1403.668 129		1403.668 107		1403.668 85		1403.668 88
	1403.677 96		1403.677 109		1403.677 111		1403.677 94		1403.677 68		1403.677 80
	1403.685 89		1403.685 94		1403.685 74		1403.685 83		1403.685 56		1403.685 75
	1403.694 102		1403.694 112		1403.694 93		1403.694 91		1403.694 78		1403.694 93
	1403.702 79		1403.702 105		1403.702 97		1403.702 66		1403.702 82		1403.702 99
	1403.711 59		1403.711 118		1403.711 79		1403.711 85		1403.711 85		1403.711 72
	1403.719 133		1403.719 130		1403.719 115		1403.719 104		1403.719 84		1403.719 103
	1403.728 122		1403.728 103		1403.728 99		1403.728 103		1403.728 61		1403.728 59
	1403.736 114		1403.736 113		1403.736 76		1403.736 69		1403.736 69		1403.736 60
	1403.745 134		1403.745 124		1403.745 126		1403.745 108		1403.745 81		1403.745 92
	1403.753 109		1403.753 126		1403.753 87		1403.753 103		1403.753 77		1403.753 92
	1403.762 138		1403.762 90		1403.762 83		1403.762 77		1403.762 67		1403.762 87
	1403.770 165		1403.770 141		1403.770 122		1403.770 99		1403.770 102		1403.770 88
	1403.779 168		1403.779 93		1403.779 99		1403.779 97		1403.779 85		1403.779 75
	1403.787 122		1403.787 103		1403.787 110		1403.787 64		1403.787 71		1403.787 68
	1403.796 216		1403.796 156		1403.796 117		1403.796 127		1403.796 104		1403.796 105
	1403.804 204		1403.804 123		1403.804 106		1403.804 110		1403.804 74		1403.804 89
	1403.813 186		1403.813 123		1403.813 109		1403.813 94		1403.813 75		1403.813 65
	1403.821 246		1403.821 170		1403.821 146		1403.821 119		1403.821 106		1403.821 107
	1403.830 203		1403.830 180		1403.830 161		1403.830 115		1403.830 71		1403.830 80
	1403.838 218		1403.838 176		1403.838 127		1403.838 94		1403.838 86		1403.838 81
	1403.847 311		1403.847 200		1403.847 210		1403.847 119		1403.847 103		1403.847 111
	1403.855 323		1403.855 205		1403.855 174		1403.855 135		1403.855 88		1403.855 70
	1403.864 243		1403.864 200		1403.864 182		1403.864 121		1403.864 86		1403.864 83
	1403.872 377		1403.872 281		1403.872 233		1403.872 153		1403.872 116		1403.872 106
	1403.881 385		1403.881 273		1403.881 231		1403.881 136		1403.881 62		1403.881 78
	1403.889 425		1403.889 261		1403.889 222		1403.889 155		1403.889 67		1403.889 83
	1403.898 521		1403.898 351		1403.898 284		1403.898 156		1403.898 95		1403.898 108
	1403.906 476		1403.906 377		1403.906 297		1403.906 164		1403.906 79		1403.906 126
	1403.915 494		1403.915 448		1403.915 330		1403.915 172		1403.915 74		1403.915 84
	1403.923 616		1403.923 688		1403.923 435		1403.923 223		1403.923 116		1403.923 149
	1403.932 552		1403.932 667		1403.932 415		1403.932 229		1403.932 116		1403.932 114
	1403.940 601		1403.940 748		1403.940 481		1403.940 214		1403.940 98		1403.940 114
	1403.949 806		1403.949 1036		1403.949 615		1403.949 301		1403.949 159		1403.949 172
	1403.957 719		1403.957 996		1403.957 556		1403.957 290		1403.957 145		1403.957 125
	1403.966 665		1403.966 998		1403.966 526		1403.966 329		1403.966 113		1403.966 149
	1403.974 664		1403.974 1296		1403.974 641		1403.974 395		1403.974 190		1403.974 171
	1403.983 594		1403.983 1279		1403.983 662		1403.983 403		1403.983 182		1403.983 133
	1403.991 551		1403.991 1251		1403.991 715		1403.991 427		1403.991 184		1403.991 153
	1404.000 688		1404.000 1420		1404.000 905		1404.000 576		1404.000 232		1404.000 207
	1404.008 622		1404.008 1332		1404.008 767		1404.008 562		1404.008 235		1404.008 186
	1404.017 557		1404.017 1215		1404.017 659		1404.017 507		1404.017 217		1404.017 200
	1404.025 550		1404.025 1304		1404.025 899		1404.025 652		1404.025 296		1404.025 233
	1404.034 470		1404.034 1081		1404.034 800		1404.034 616		1404.034 278		1404.034 227
	1404.042 380		1404.042 1034		1404.042 689		1404.042 605		1404.042 306		1404.042 243
	1404.051 447		1404.051 1159		1404.051 800		1404.051 675		1404.051 361		1404.051 318
	1404.059 371		1404.059 946		1404.059 717		1404.059 612		1404.059 306		1404.059 244
	1404.068 310		1404.068 798		1404.068 575		1404.068 589		1404.068 285		1404.068 229
	1404.076 349		1404.076 890		1404.076 600		1404.076 697		1404.076 327		1404.076 265
	1404.085 268		1404.085 741		1404.085 503		1404.085 596		1404.085 286		1404.085 237
	1404.093 211		1404.093 678		1404.093 463		1404.093 577		1404.093 264		1404.093 192
	1404.102 264		1404.102 663		1404.102 446		1404.102 617		1404.102 367		1404.102 256
	1404.110 216		1404.110 593		1404.110 404		1404.110 548		1404.110 296		1404.110 217
	1404.119 161		1404.119 515		1404.119 366		1404.119 395		1404.119 253		1404.119 165
	1404.127 210		1404.127 534		1404.127 370		1404.127 435		1404.127 288		1404.127 187
	1404.136 155		1404.136 468		1404.136 287		1404.136 406		1404.136 280		1404.136 167
	1404.144 157		1404.144 384		1404.144 300		1404.144 325		1404.144 238		1404.144 182
	1404.153 156		1404.153 407		1404.153 332		1404.153 364		1404.153 270		1404.153 222
	1404.161 148		1404.161 316		1404.161 270		1404.161 324		1404.161 232		1404.161 178
	1404.170 135		1404.170 319		1404.170 181		1404.170 262		1404.170 191		1404.170 148
	1404.178 142		1404.178 294		1404.178 206		1404.178 304		1404.178 229		1404.178 207
	1404.187 109		1404.187 281		1404.187 188		1404.187 210		1404.187 210		1404.187 161
	1404.195 116		1404.195 232		1404.195 156		1404.195 185		1404.195 187		1404.195 161
	1404.204 121		1404.204 212		1404.204 176		1404.204 242		1404.204 198		1404.204 149
	1404.212 91		1404.212 186		1404.212 194		1404.212 162		1404.212 179		1404.212 89
	1404.221 76		1404.221 178		1404.221 143		1404.221 163		1404.221 122		1404.221 101
	1404.230 118		1404.230 220		1404.230 145		1404.230 175		1404.230 169		1404.230 126
	1404.238 136		1404.238 167		1404.238 107		1404.238 157		1404.238 131		1404.238 86
	1404.247 78		1404.247 137		1404.247 115		1404.247 139		1404.247 141		1404.247 106
	1404.255 118		1404.255 179		1404.255 163		1404.255 162		1404.255 140		1404.255 121
	1404.264 107		1404.264 132		1404.264 156		1404.264 134		1404.264 128		1404.264 89
	1404.272 81		1404.272 143		1404.272 123		1404.272 125		1404.272 119		1404.272 73
	1404.281 118		1404.281 174		1404.281 145		1404.281 122		1404.281 112		1404.281 119
	1404.289 90		1404.289 158		1404.289 136		1404.289 104		1404.289 94		1404.289 108
	1404.298 94		1404.298 114		1404.298 127		1404.298 97		1404.298 98		1404.298 121
	1404.306 160		1404.306 152		1404.306 158		1404.306 142		1404.306 105		1404.306 125
	1404.315 105		1404.315 139		1404.315 125		1404.315 117		1404.315 82		1404.315 82
	1404.323 77		1404.323 110		1404.323 111		1404.323 123		1404.323 98		1404.323 79
	1404.332 131		1404.332 142		1404.332 154		1404.332 146		1404.332 94		1404.332 119
	1404.340 123		1404.340 113		1404.340 139		1404.340 123		1404.340 98		1404.340 91
	1404.349 99		1404.349 144		1404.349 99		1404.349 105		1404.349 82		1404.349 93
	1404.357 139		1404.357 174		1404.357 145		1404.357 146		1404.357 114		1404.357 111
	1404.366 115		1404.366 135		1404.366 146		1404.366 112		1404.366 108		1404.366 98
	1404.374 80		1404.374 95		1404.374 101		1404.374 104		1404.374 81		1404.374 96
	1404.383 125		1404.383 158		1404.383 147		1404.383 130		1404.383 98		1404.383 114
	1404.391 84		1404.391 132		1404.391 107		1404.391 100		1404.391 99		1404.391 102
	1404.400 91		1404.400 119		1404.400 120		1404.400 113		1404.400 75		1404.400 122
	1404.408 107		1404.408 169		1404.408 168		1404.408 130		1404.408 121		1404.408 134
	1404.417 113		1404.417 97		1404.417 109		1404.417 129		1404.417 72		1404.417 129
	1404.425 99		1404.425 97		1404.425 96		1404.425 115		1404.425 86		1404.425 86
	1404.434 94		1404.434 124		1404.434 140		1404.434 151		1404.434 96		1404.434 136
	1404.442 93		1404.442 103		1404.442 123		1404.442 118		1404.442 99		1404.442 79
	1404.451 98		1404.451 125		1404.451 123		1404.451 87		1404.451 97		1404.451 85
	1404.459 114		1404.459 136		1404.459 140		1404.459 150		1404.459 106		1404.459 131
	1404.468 104		1404.468 117		1404.468 127		1404.468 111		1404.468 96		1404.468 105
	1404.476 71		1404.476 119		1404.476 98		1404.476 88		1404.476 94		1404.476 72
	1404.485 123		1404.485 147		1404.485 127		1404.485 123		1404.485 103		1404.485 96
	1404.493 71		1404.493 118		1404.493 129		1404.493 121		1404.493 94		1404.493 88
	1404.502 88		1404.502 104		1404.502 82		1404.502 88		1404.502 65		1404.502 86
	1404.510 97		1404.510 145		1404.510 110		1404.510 134		1404.510 97		1404.510 129
	1404.519 81		1404.519 111		1404.519 89		1404.519 113		1404.519 75		1404.519 128
	1404.527 98		1404.527 120		1404.527 93		1404.527 86		1404.527 66		1404.527 85
	1404.536 105		1404.536 137		1404.536 126		1404.536 138		1404.536 103		1404.536 98
	1404.544 78		1404.544 100		1404.544 103		1404.544 135		1404.544 87		1404.544 91
	1404.553 67		1404.553 80		1404.553 98		1404.553 93		1404.553 67		1404.553 66
	1404.561 129		1404.561 151		1404.561 122		1404.561 132		1404.561 93		1404.561 122
	1404.570 78		1404.570 95		1404.570 107		1404.570 94		1404.570 82		1404.570 113
	1404.578 69		1404.578 81		1404.578 88		1404.578 102		1404.578 78		1404.578 77
	1404.587 102		1404.587 129		1404.587 119		1404.587 139		1404.587 93		1404.587 117
	1404.595 90		1404.595 125		1404.595 95		1404.595 113		1404.595 82		1404.595 76
	1404.604 81		1404.604 99		1404.604 104		1404.604 106		1404.604 67		1404.604 75
	1404.612 96		1404.612 151		1404.612 125		1404.612 125		1404.612 101		1404.612 98
	1404.621 69		1404.621 131		1404.621 102		1404.621 83		1404.621 76		1404.621 59
	1404.629 83		1404.629 97		1404.629 93		1404.629 78		1404.629 65		1404.629 70
	1404.638 103		1404.638 121		1404.638 121		1404.638 122		1404.638 98		1404.638 118
	1404.646 85		1404.646 132		1404.646 88		1404.646 109		1404.646 67		1404.646 87
	1404.655 83		1404.655 78		1404.655 68		1404.655 102		1404.655 64		1404.655 80
	1404.663 122		1404.663 131		1404.663 107		1404.663 102		1404.663 79		1404.663 119
	1404.672 108		1404.672 119		1404.672 104		1404.672 67		1404.672 80		1404.672 81
	1404.680 88		1404.680 112		1404.680 66		1404.680 70		1404.680 65		1404.680 98
	1404.689 83		1404.689 134		1404.689 97		1404.689 121		1404.689 89		1404.689 107
	1404.697 83		1404.697 132		1404.697 95		1404.697 109		1404.697 73		1404.697 70
	1404.706 85		1404.706 99		1404.706 89		1404.706 80		1404.706 59		1404.706 75
	1404.714 86		1404.714 153		1404.714 92		1404.714 116		1404.714 97		1404.714 114
	1404.723 84		1404.723 114		1404.723 95		1404.723 74		1404.723 64		1404.723 91
	1404.731 75		1404.731 120		1404.731 125		1404.731 69		1404.731 58		1404.731 61
	1404.740 120		1404.740 159		1404.740 111		1404.740 115		1404.740 86		1404.740 118
	1404.748 112		1404.748 130		1404.748 108		1404.748 86		1404.748 62		1404.748 86
	1404.757 80		1404.757 104		1404.757 88		1404.757 72		1404.757 79		1404.757 69
	1404.765 110		1404.765 148		1404.765 108		1404.765 99		1404.765 101		1404.765 96
	1404.774 76		1404.774 109		1404.774 110		1404.774 89		1404.774 78		1404.774 84
	1404.782 87		1404.782 91		1404.782 94		1404.782 79		1404.782 93		1404.782 88
	1404.791 142		1404.791 126		1404.791 164		1404.791 95		1404.791 105		1404.791 94
	1404.799 116		1404.799 119		1404.799 103		1404.799 83		1404.799 71		1404.799 72
	1404.808 111		1404.808 131		1404.808 94		1404.808 79		1404.808 101		1404.808 66
	1404.816 162		1404.816 169		1404.816 161		1404.816 139		1404.816 105		1404.816 82
	1404.825 170		1404.825 137		1404.825 112		1404.825 105		1404.825 81		1404.825 83
	1404.833 133		1404.833 132		1404.833 100		1404.833 112		1404.833 67		1404.833 78
	1404.842 183		1404.842 152		1404.842 138		1404.842 104		1404.842 87		1404.842 97
	1404.850 151		1404.850 169		1404.850 115		1404.850 100		1404.850 86		1404.850 80
	1404.859 145		1404.859 140		1404.859 137		1404.859 91		1404.859 78		1404.859 71
	1404.867 205		1404.867 202		1404.867 172		1404.867 112		1404.867 104		1404.867 104
	1404.876 205		1404.876 176		1404.876 147		1404.876 111		1404.876 67		1404.876 84
	1404.885 151		1404.885 177		1404.885 153		1404.885 92		1404.885 77		1404.885 76
	1404.893 218		1404.893 220		1404.893 235		1404.893 147		1404.893 93		1404.893 82
	1404.902 185		1404.902 228		1404.902 156		1404.902 136		1404.902 86		1404.902 82
	1404.910 216		1404.910 234		1404.910 133		1404.910 106		1404.910 67		1404.910 71
	1404.919 290		1404.919 313		1404.919 232		1404.919 146		1404.919 113		1404.919 118
	1404.927 262		1404.927 270		1404.927 211		1404.927 141		1404.927 104		1404.927 95
	1404.936 212		1404.936 288		1404.936 190		1404.936 99		1404.936 80		1404.936 94
	1404.944 337		1404.944 432		1404.944 249		1404.944 173		1404.944 113		1404.944 104
	1404.953 290		1404.953 365		1404.953 260		1404.953 183		1404.953 102		1404.953 91
	1404.961 227		1404.961 397		1404.961 267		1404.961 156		1404.961 95		1404.961 99
	1404.970 350		1404.970 504		1404.970 344		1404.970 230		1404.970 138		1404.970 126
	1404.978 270		1404.978 523		1404.978 347		1404.978 200		1404.978 135		1404.978 121
	1404.987 230		1404.987 461		1404.987 329		1404.987 168		1404.987 121		1404.987 103
	1404.995 289		1404.995 579		1404.995 407		1404.995 259		1404.995 190		1404.995 151
	1405.004 257		1405.004 550		1405.004 350		1405.004 282		1405.004 125		1405.004 143
	1405.012 213		1405.012 557		1405.012 325		1405.012 250		1405.012 139		1405.012 119
	1405.021 310		1405.021 564		1405.021 412		1405.021 292		1405.021 148		1405.021 137
	1405.029 265		1405.029 561		1405.029 324		1405.029 245		1405.029 145		1405.029 137
	1405.038 239		1405.038 413		1405.038 316		1405.038 243		1405.038 146		1405.038 152
	1405.046 267		1405.046 530		1405.046 400		1405.046 289		1405.046 209		1405.046 184
	1405.055 210		1405.055 470		1405.055 332		1405.055 317		1405.055 179		1405.055 156
	1405.063 192		1405.063 369		1405.063 264		1405.063 300		1405.063 168		1405.063 144
	1405.072 192		1405.072 442		1405.072 320		1405.072 329		1405.072 198		1405.072 165
	1405.080 180		1405.080 375		1405.080 261		1405.080 295		1405.080 179		1405.080 153
	1405.089 134		1405.089 359		1405.089 257		1405.089 247		1405.089 132		1405.089 126
	1405.097 180		1405.097 380		1405.097 298		1405.097 291		1405.097 222		1405.097 170
	1405.106 158		1405.106 305		1405.106 239		1405.106 248		1405.106 177		1405.106 132
	1405.114 132		1405.114 230		1405.114 183		1405.114 259		1405.114 157		1405.114 127
	1405.123 140		1405.123 275		1405.123 250		1405.123 285		1405.123 177		1405.123 137
	1405.131 122		1405.131 295		1405.131 204		1405.131 218		1405.131 144		1405.131 147
	1405.140 114		1405.140 244		1405.140 168		1405.140 209		1405.140 148		1405.140 109
	1405.148 138		1405.148 252		1405.148 216		1405.148 198		1405.148 200		1405.148 167
	1405.157 117		1405.157 226		1405.157 178		1405.157 154		1405.157 169		1405.157 123
	1405.165 65		1405.165 180		1405.165 127		1405.165 177		1405.165 104		1405.165 116
	1405.174 153		1405.174 218		1405.174 176		1405.174 206		1405.174 137		1405.174 131
	1405.182 109		1405.182 167		1405.182 151		1405.182 175		1405.182 102		1405.182 111
	1405.191 76		1405.191 134		1405.191 125		1405.191 162		1405.191 94		1405.191 124
	1405.199 120		1405.199 181		1405.199 150		1405.199 172		1405.199 124		1405.199 157
	1405.208 101		1405.208 160		1405.208 123		1405.208 148		1405.208 109		1405.208 90
	1405.216 84		1405.216 138		1405.216 94		1405.216 126		1405.216 101		1405.216 84
	1405.225 107		1405.225 150		1405.225 143		1405.225 135		1405.225 112		1405.225 122
	1405.233 100		1405.233 184		1405.233 126		1405.233 117		1405.233 91		1405.233 78
	1405.242 92		1405.242 134		1405.242 120		1405.242 131		1405.242 108		1405.242 79
	1405.250 110		1405.250 171		1405.250 140		1405.250 146		1405.250 114		1405.250 127
	1405.259 90		1405.259 167		1405.259 114		1405.259 132		1405.259 111		1405.259 85
	1405.267 97		1405.267 130		1405.267 128		1405.267 88		1405.267 93		1405.267 62
	1405.276 119		1405.276 185		1405.276 179		1405.276 122		1405.276 119		1405.276 115
	1405.284 90		1405.284 126		1405.284 115		1405.284 112		1405.284 98		1405.284 77
	1405.293 74		1405.293 142		1405.293 135		1405.293 131		1405.293 103		1405.293 89
	1405.301 136		1405.301 179		1405.301 180		1405.301 137		1405.301 120		1405.301 125
	1405.310 109		1405.310 145		1405.310 140		1405.310 130		1405.310 88		1405.310 85
	1405.318 112		1405.318 122		1405.318 122		1405.318 105		1405.318 93		1405.318 68
	1405.327 132		1405.327 140		1405.327 162		1405.327 177		1405.327 104		1405.327 122
	1405.335 110		1405.335 123		1405.335 172		1405.335 116		1405.335 90		1405.335 88
	1405.344 134		1405.344 110		1405.344 165		1405.344 118		1405.344 86		1405.344 104
	1405.352 175		1405.352 175		1405.352 186		1405.352 137		1405.352 103		1405.352 136
	1405.361 108		1405.361 145		1405.361 155		1405.361 136		1405.361 110		1405.361 120
	1405.369 123		1405.369 136		1405.369 125		1405.369 141		1405.369 88		1405.369 110
	1405.378 148		1405.378 192		1405.378 152		1405.378 141		1405.378 115		1405.378 111
	1405.386 112		1405.386 127		1405.386 150		1405.386 115		1405.386 97		1405.386 91
	1405.395 96		1405.395 100		1405.395 135		1405.395 123		1405.395 110		1405.395 101
	1405.404 110		1405.404 149		1405.404 144		1405.404 151		1405.404 117		1405.404 130
	1405.412 76		1405.412 99		1405.412 122		1405.412 105		1405.412 84		1405.412 113
	1405.421 81		1405.421 120		1405.421 109		1405.421 109		1405.421 71		1405.421 130
	1405.429 104		1405.429 171		1405.429 176		1405.429 151		1405.429 95		1405.429 139
	1405.438 124		1405.438 104		1405.438 126		1405.438 122		1405.438 81		1405.438 133
	1405.446 84		1405.446 110		1405.446 122		1405.446 92		1405.446 82		1405.446 108
	1405.455 95		1405.455 158		1405.455 137		1405.455 113		1405.455 107		1405.455 136
	1405.463 89		1405.463 119		1405.463 123		1405.463 108		1405.463 98		1405.463 117
	1405.472 114		1405.472 105		1405.472 87		1405.472 99		1405.472 95		1405.472 83
	1405.480 115		1405.480 129		1405.480 176		1405.480 147		1405.480 92		1405.480 131
	1405.489 102		1405.489 122		1405.489 141		1405.489 128		1405.489 90		1405.489 102
	1405.497 93		1405.497 93		1405.497 92		1405.497 96		1405.497 71		1405.497 91
	1405.506 113		1405.506 127		1405.506 128		1405.506 108		1405.506 95		1405.506 113
	1405.514 66		1405.514 97		1405.514 108		1405.514 101		1405.514 84		1405.514 95
	1405.523 60		1405.523 108		1405.523 90		1405.523 97		1405.523 68		1405.523 87
	1405.531 100		1405.531 135		1405.531 141		1405.531 81		1405.531 78		1405.531 125
	1405.540 94		1405.540 103		1405.540 108		1405.540 84		1405.540 89		1405.540 86
	1405.548 92		1405.548 96		1405.548 99		1405.548 85		1405.548 83		1405.548 72
	1405.557 112		1405.557 130		1405.557 122		1405.557 112		1405.557 104		1405.557 104
	1405.565 76		1405.565 112		1405.565 98		1405.565 92		1405.565 79		1405.565 91
	1405.574 68		1405.574 111		1405.574 102		1405.574 92		1405.574 55		1405.574 106
	1405.582 88		1405.582 127		1405.582 143		1405.582 129		1405.582 85		1405.582 106
	1405.591 79		1405.591 107		1405.591 107		1405.591 108		1405.591 58		1405.591 85
	1405.599 72		1405.599 132		1405.599 86		1405.599 76		1405.599 75		1405.599 85
	1405.608 84		1405.608 136		1405.608 119		1405.608 103		1405.608 94		1405.608 100
	1405.616 67		1405.616 150		1405.616 91		1405.616 71		1405.616 85		1405.616 77
	1405.625 64		1405.625 93		1405.625 72		1405.625 63		1405.625 86		1405.625 77
	1405.633 79		1405.633 151		1405.633 115		1405.633 106		1405.633 80		1405.633 119
	1405.642 71		1405.642 116		1405.642 97		1405.642 113		1405.642 71		1405.642 91
	1405.650 81		1405.650 108		1405.650 77		1405.650 81		1405.650 64		1405.650 75
	1405.659 120		1405.659 123		1405.659 136		1405.659 97		1405.659 72		1405.659 83
	1405.667 85		1405.667 126		1405.667 115		1405.667 84		1405.667 72		1405.667 78
	1405.676 85		1405.676 102		1405.676 85		1405.676 85		1405.676 62		1405.676 64
	1405.684 125		1405.684 129		1405.684 143		1405.684 110		1405.684 95		1405.684 94
	1405.693 75		1405.693 117		1405.693 89		1405.693 86		1405.693 78		1405.693 70
	1405.701 68		1405.701 104		1405.701 94		1405.701 72		1405.701 64		1405.701 72
	1405.710 95		1405.710 140		1405.710 126		1405.710 97		1405.710 79		1405.710 82
	1405.718 74		1405.718 133		1405.718 93		1405.718 81		1405.718 70		1405.718 88
	1405.727 79		1405.727 80		1405.727 103		1405.727 69		1405.727 68		1405.727 80
	1405.735 116		1405.735 141		1405.735 126		1405.735 101		1405.735 109		1405.735 107
	1405.744 92		1405.744 126		1405.744 106		1405.744 87		1405.744 63		1405.744 97
	1405.752 96		1405.752 115		1405.752 74		1405.752 73		1405.752 69		1405.752 98
	1405.761 102		1405.761 157		1405.761 126		1405.761 93		1405.761 97		1405.761 102
	1405.769 79		1405.769 128		1405.769 108		1405.769 84		1405.769 82		1405.769 75
	1405.778 91		1405.778 112		1405.778 93		1405.778 103		1405.778 92		1405.778 66
	1405.786 108		1405.786 129		1405.786 123		1405.786 122		1405.786 89		1405.786 117
	1405.795 111		1405.795 111		1405.795 94		1405.795 101		1405.795 78		1405.795 98
	1405.803 92		1405.803 105		1405.803 80		1405.803 73		1405.803 67		1405.803 64
	1405.812 110		1405.812 122		1405.812 133		1405.812 121		1405.812 74		1405.812 113
	1405.820 97		1405.820 94		1405.820 102		1405.820 81		1405.820 69		1405.820 89
	1405.829 82		1405.829 103		1405.829 92		1405.829 78		1405.829 60		1405.829 70
	1405.837 136		1405.837 145		1405.837 124		1405.837 122		1405.837 91		1405.837 114
	1405.846 102		1405.846 138		1405.846 113		1405.846 115		1405.846 70		1405.846 69
	1405.855 97		1405.855 115		1405.855 106		1405.855 79		1405.855 83		1405.855 64
	1405.863 137		1405.863 168		1405.863 136		1405.863 125		1405.863 117		1405.863 94
	1405.872 135		1405.872 133		1405.872 115		1405.872 112		1405.872 78		1405.872 88
	1405.880 131		1405.880 128		1405.880 107		1405.880 105		1405.880 74		1405.880 80
	1405.889 164		1405.889 173		1405.889 141		1405.889 114		1405.889 119		1405.889 107
	1405.897 126		1405.897 147		1405.897 143		1405.897 101		1405.897 71		1405.897 82
	1405.906 107		1405.906 157		1405.906 135		1405.906 84		1405.906 65		1405.906 66
	1405.914 170		1405.914 194		1405.914 146		1405.914 107		1405.914 106		1405.914 97
	1405.923 145		1405.923 189		1405.923 135		1405.923 99		1405.923 99		1405.923 69
	1405.931 119		1405.931 176		1405.931 128		1405.931 104		1405.931 77		1405.931 66
	1405.940 179		1405.940 212		1405.940 170		1405.940 134		1405.940 99		1405.940 113
	1405.948 155		1405.948 195		1405.948 159		1405.948 113		1405.948 74		1405.948 92
	1405.957 125		1405.957 192		1405.957 119		1405.957 131		1405.957 72		1405.957 86
	1405.965 194		1405.965 250		1405.965 181		1405.965 161		1405.965 112		1405.965 104
	1405.974 135		1405.974 217		1405.974 166		1405.974 158		1405.974 105		1405.974 107
	1405.982 140		1405.982 210		1405.982 172		1405.982 130		1405.982 94		1405.982 94
	1405.991 163		1405.991 250		1405.991 208		1405.991 195		1405.991 139		1405.991 118
	1405.999 167		1405.999 232		1405.999 183		1405.999 133		1405.999 104		1405.999 94
	1406.008 115		1406.008 239		1406.008 149		1406.008 148		1406.008 102		1406.008 97
	1406.016 122		1406.016 261		1406.016 196		1406.016 171		1406.016 126		1406.016 121
	1406.025 129		1406.025 226		1406.025 153		1406.025 153		1406.025 109		1406.025 85
	1406.033 142		1406.033 194		1406.033 186		1406.033 165		1406.033 106		1406.033 99
	1406.042 141		1406.042 258		1406.042 205		1406.042 190		1406.042 148		1406.042 112
	1406.050 136		1406.050 219		1406.050 195		1406.050 189		1406.050 118		1406.050 86
	1406.059 86		1406.059 202		1406.059 163		1406.059 172		1406.059 92		1406.059 98
	1406.067 124		1406.067 201		1406.067 207		1406.067 223		1406.067 148		1406.067 137
	1406.076 130		1406.076 199		1406.076 192		1406.076 185		1406.076 117		1406.076 106
	1406.084 108		1406.084 203		1406.084 152		1406.084 184		1406.084 90		1406.084 83
	1406.093 124		1406.093 245		1406.093 175		1406.093 179		1406.093 148		1406.093 117
	1406.101 89		1406.101 222		1406.101 142		1406.101 135		1406.101 124		1406.101 114
	1406.110 117		1406.110 166		1406.110 121		1406.110 118		1406.110 110		1406.110 98
	1406.118 148		1406.118 193		1406.118 179		1406.118 151		1406.118 153		1406.118 120
	1406.127 105		1406.127 175		1406.127 158		1406.127 141		1406.127 101		1406.127 84
	1406.135 87		1406.135 124		1406.135 127		1406.135 154		1406.135 90		1406.135 95
	1406.144 101		1406.144 188		1406.144 136		1406.144 168		1406.144 145		1406.144 144
	1406.152 102		1406.152 141		1406.152 105		1406.152 155		1406.152 113		1406.152 130
	1406.161 86		1406.161 120		1406.161 93		1406.161 118		1406.161 78		1406.161 106
	1406.169 101		1406.169 146		1406.169 136		1406.169 154		1406.169 134		1406.169 124
	1406.178 97		1406.178 149		1406.178 136		1406.178 140		1406.178 105		1406.178 101
	1406.186 84		1406.186 109		1406.186 115		1406.186 131		1406.186 95		1406.186 81
	1406.195 97		1406.195 156		1406.195 132		1406.195 159		1406.195 129		1406.195 108
	1406.203 84		1406.203 98		1406.203 109		1406.203 132		1406.203 102		1406.203 83
	1406.212 61		1406.212 122		1406.212 111		1406.212 95		1406.212 84		1406.212 84
	1406.220 113		1406.220 142		1406.220 149		1406.220 133		1406.220 105		1406.220 135
	1406.229 94		1406.229 129		1406.229 121		1406.229 110		1406.229 81		1406.229 93
	1406.238 72		1406.238 146		1406.238 120		1406.238 119		1406.238 81		1406.238 97
	1406.246 109		1406.246 145		1406.246 137		1406.246 113		1406.246 124		1406.246 117
	1406.255 103		1406.255 138		1406.255 123		1406.255 133		1406.255 78		1406.255 87
	1406.263 106		1406.263 108		1406.263 127		1406.263 106		1406.263 89		1406.263 69
	1406.272 145		1406.272 161		1406.272 139		1406.272 131		1406.272 112		1406.272 123
	1406.280 119		1406.280 142		1406.280 148		1406.280 111		1406.280 81		1406.280 103
	1406.289 85		1406.289 128		1406.289 133		1406.289 114		1406.289 84		1406.289 90
	1406.297 140		1406.297 157		1406.297 152		1406.297 120		1406.297 125		1406.297 116
	1406.306 95		1406.306 140		1406.306 153		1406.306 109		1406.306 97		1406.306 93
	1406.314 91		1406.314 134		1406.314 113		1406.314 130		1406.314 70		1406.314 97
	1406.323 119		1406.323 171		1406.323 161		1406.323 188		1406.323 93		1406.323 97
	1406.331 100		1406.331 110		1406.331 134		1406.331 174		1406.331 108		1406.331 85
	1406.340 104		1406.340 105		1406.340 138		1406.340 144		1406.340 77		1406.340 105
	1406.348 110		1406.348 143		1406.348 154		1406.348 172		1406.348 96		1406.348 165
	1406.357 96		1406.357 143		1406.357 120		1406.357 139		1406.357 84		1406.357 109
	1406.365 104		1406.365 125		1406.365 125		1406.365 92		1406.365 90		1406.365 111
	1406.374 142		1406.374 178		1406.374 167		1406.374 155		1406.374 128		1406.374 145
	1406.382 88		1406.382 137		1406.382 158		1406.382 140		1406.382 88		1406.382 94
	1406.391 99		1406.391 136		1406.391 115		1406.391 134		1406.391 74		1406.391 107
	1406.399 118		1406.399 117		1406.399 166		1406.399 148		1406.399 133		1406.399 123
	1406.408 103		1406.408 122		1406.408 118		1406.408 114		1406.408 95		1406.408 113
	1406.416 65		1406.416 117		1406.416 108		1406.416 110		1406.416 89		1406.416 128
	1406.425 107		1406.425 166		1406.425 130		1406.425 144		1406.425 116		1406.425 130
	1406.433 72		1406.433 138		1406.433 128		1406.433 98		1406.433 96		1406.433 114
	1406.442 73		1406.442 137		1406.442 107		1406.442 109		1406.442 82		1406.442 98
	1406.450 93		1406.450 154		1406.450 128		1406.450 153		1406.450 108		1406.450 101
	1406.459 68		1406.459 124		1406.459 135		1406.459 100		1406.459 95		1406.459 92
	1406.467 73		1406.467 91		1406.467 106		1406.467 90		1406.467 89		1406.467 80
	1406.476 91		1406.476 144		1406.476 139		1406.476 117		1406.476 99		1406.476 107
	1406.484 74		1406.484 139		1406.484 147		1406.484 78		1406.484 66		1406.484 113
	1406.493 57		1406.493 107		1406.493 119		1406.493 105		1406.493 72		1406.493 101
	1406.501 117		1406.501 150		1406.501 134		1406.501 107		1406.501 88		1406.501 95
	1406.510 73		1406.510 116		1406.510 112		1406.510 103		1406.510 73		1406.510 90
	1406.518 74		1406.518 112		1406.518 102		1406.518 100		1406.518 61		1406.518 79
	1406.527 91		1406.527 141		1406.527 145		1406.527 111		1406.527 96		1406.527 102
	1406.535 83		1406.535 89		1406.535 161		1406.535 89		1406.535 73		1406.535 94
	1406.544 73		1406.544 125		1406.544 102		1406.544 95		1406.544 59		1406.544 69
	1406.552 97		1406.552 136		1406.552 135		1406.552 126		1406.552 101		1406.552 84
	1406.561 71		1406.561 116		1406.561 123		1406.561 75		1406.561 94		1406.561 92
	1406.569 77		1406.569 85		1406.569 101		1406.569 74		1406.569 77		1406.569 80
	1406.578 104		1406.578 122		1406.578 144		1406.578 120		1406.578 117		1406.578 110
	1406.587 90		1406.587 98		1406.587 118		1406.587 97		1406.587 78		1406.587 87
	1406.595 75		1406.595 87		1406.595 118		1406.595 66		1406.595 77		1406.595 57
	1406.604 101		1406.604 140		1406.604 135		1406.604 99		1406.604 114		1406.604 94
	1406.612 86		1406.612 109		1406.612 110		1406.612 98		1406.612 69		1406.612 91
	1406.621 65		1406.621 112		1406.621 98		1406.621 84		1406.621 66		1406.621 82
	1406.629 97		1406.629 119		1406.629 115		1406.629 119		1406.629 101		1406.629 122
	1406.638 79		1406.638 116		1406.638 96		1406.638 94		1406.638 86		1406.638 112
	1406.646 65		1406.646 84		1406.646 82		1406.646 66		1406.646 70		1406.646 104
	1406.655 89		1406.655 112		1406.655 127		1406.655 94		1406.655 94		1406.655 139
	1406.663 80		1406.663 100		1406.663 93		1406.663 75		1406.663 113		1406.663 86
	1406.672 78		1406.672 96		1406.672 86		1406.672 59		1406.672 71		1406.672 69
	1406.680 97		1406.680 108		1406.680 113		1406.680 76		1406.680 111		1406.680 95
	1406.689 73		1406.689 110		1406.689 111		1406.689 87		1406.689 71		1406.689 71
	1406.697 61		1406.697 132		1406.697 90		1406.697 82		1406.697 73		1406.697 60
	1406.706 95		1406.706 144		1406.706 121		1406.706 117		1406.706 136		1406.706 107
	1406.714 76		1406.714 96		1406.714 102		1406.714 87		1406.714 96		1406.714 75
	1406.723 54		1406.723 85		1406.723 93		1406.723 86		1406.723 99		1406.723 72
	1406.731 98		1406.731 116		1406.731 135		1406.731 116		1406.731 104		1406.731 94
	1406.740 75		1406.740 97		1406.740 122		1406.740 86		1406.740 95		1406.740 69
	1406.748 67		1406.748 90		1406.748 91		1406.748 99		1406.748 51		1406.748 70
	1406.757 95		1406.757 131		1406.757 113		1406.757 147		1406.757 95		1406.757 101
	1406.765 84		1406.765 117		1406.765 100		1406.765 79		1406.765 79		1406.765 92
	1406.774 79		1406.774 98		1406.774 79		1406.774 69		1406.774 65		1406.774 58
	1406.782 101		1406.782 139		1406.782 115		1406.782 114		1406.782 99		1406.782 103
	1406.791 88		1406.791 107		1406.791 93		1406.791 85		1406.791 83		1406.791 96
	1406.799 66		1406.799 100		1406.799 97		1406.799 74		1406.799 82		1406.799 75
	1406.808 96		1406.808 122		1406.808 140		1406.808 93		1406.808 101		1406.808 96
	1406.816 90		1406.816 97		1406.816 115		1406.816 81		1406.816 81		1406.816 80
	1406.825 83		1406.825 110		1406.825 81		1406.825 70		1406.825 83		1406.825 61
	1406.833 83		1406.833 143		1406.833 125		1406.833 86		1406.833 104		1406.833 109
	1406.842 87		1406.842 93		1406.842 131		1406.842 90		1406.842 70		1406.842 84
	1406.850 100		1406.850 111		1406.850 92		1406.850 66		1406.850 66		1406.850 80
	1406.859 120		1406.859 144		1406.859 118		1406.859 128		1406.859 98		1406.859 116
	1406.867 91		1406.867 125		1406.867 90		1406.867 99		1406.867 77		1406.867 67
	1406.876 86		1406.876 102		1406.876 85		1406.876 84		1406.876 56		1406.876 68
	1406.884 102		1406.884 149		1406.884 121		1406.884 99		1406.884 104		1406.884 96
	1406.893 73		1406.893 129		1406.893 118		1406.893 83		1406.893 69		1406.893 88
	1406.901 70		1406.901 101		1406.901 85		1406.901 94		1406.901 94		1406.901 71
	1406.910 100		1406.910 146		1406.910 111		1406.910 111		1406.910 93		1406.910 103
	1406.919 101		1406.919 136		1406.919 113		1406.919 90		1406.919 64		1406.919 61
	1406.927 87		1406.927 120		1406.927 99		1406.927 75		1406.927 63		1406.927 90
	1406.936 120		1406.936 144		1406.936 143		1406.936 112		1406.936 82		1406.936 108
	1406.944 86		1406.944 139		1406.944 121		1406.944 82		1406.944 87		1406.944 84
	1406.953 82		1406.953 100		1406.953 79		1406.953 89		1406.953 91		1406.953 88
	1406.961 122		1406.961 138		1406.961 141		1406.961 129		1406.961 112		1406.961 118
	1406.970 100		1406.970 132		1406.970 132		1406.970 100		1406.970 75		1406.970 86
	1406.978 85		1406.978 109		1406.978 107		1406.978 64		1406.978 67		1406.978 81
	1406.987 140		1406.987 148		1406.987 137		1406.987 126		1406.987 103		1406.987 107
	1406.995 107		1406.995 120		1406.995 122		1406.995 90		1406.995 87		1406.995 88
	1407.004 97		1407.004 136		1407.004 105		1407.004 90		1407.004 54		1407.004 87
	1407.012 118		1407.012 167		1407.012 150		1407.012 122		1407.012 89		1407.012 131
	1407.021 92		1407.021 140		1407.021 121		1407.021 105		1407.021 79		1407.021 108
	1407.029 73		1407.029 115		1407.029 115		1407.029 90		1407.029 76		1407.029 80
	1407.038 98		1407.038 157		1407.038 148		1407.038 137		1407.038 96		1407.038 114
	1407.046 105		1407.046 128		1407.046 150		1407.046 116		1407.046 104		1407.046 105
	1407.055 78		1407.055 136		1407.055 120		1407.055 97		1407.055 75		1407.055 86
	1407.063 107		1407.063 194		1407.063 171		1407.063 152		1407.063 98		1407.063 85
	1407.072 96		1407.072 131		1407.072 98		1407.072 120		1407.072 67		1407.072 92
	1407.080 74		1407.080 162		1407.080 97		1407.080 99		1407.080 75		1407.080 76
	1407.089 105		1407.089 168		1407.089 140		1407.089 115		1407.089 120		1407.089 112
	1407.097 75		1407.097 117		1407.097 112		1407.097 115		1407.097 83		1407.097 109
	1407.106 104		1407.106 104		1407.106 93		1407.106 128		1407.106 87		1407.106 98
	1407.114 108		1407.114 151		1407.114 138		1407.114 140		1407.114 114		1407.114 107
	1407.123 83		1407.123 144		1407.123 105		1407.123 133		1407.123 86		1407.123 91
	1407.131 71		1407.131 108		1407.131 101		1407.131 101		1407.131 84		1407.131 74
	1407.140 113		1407.140 182		1407.140 149		1407.140 116		1407.140 113		1407.140 125
	1407.148 90		1407.148 142		1407.148 113		1407.148 96		1407.148 76		1407.148 82
	1407.157 86		1407.157 103		1407.157 98		1407.157 87		1407.157 67		1407.157 74
	1407.165 76		1407.165 113		1407.165 147		1407.165 127		1407.165 125		1407.165 103
	1407.174 89		1407.174 105		1407.174 114		1407.174 103		1407.174 106		1407.174 91
	1407.182 75		1407.182 105		1407.182 86		1407.182 100		1407.182 82		1407.182 87
	1407.191 89		1407.191 144		1407.191 133		1407.191 113		1407.191 132		1407.191 111
	1407.199 74		1407.199 97		1407.199 109		1407.199 94		1407.199 93		1407.199 73
	1407.208 97		1407.208 110		1407.208 118		1407.208 83		1407.208 84		1407.208 86
	1407.217 108		1407.217 122		1407.217 138		1407.217 113		1407.217 114		1407.217 125
	1407.225 86		1407.225 130		1407.225 110		1407.225 95		1407.225 89		1407.225 78
	1407.234 78		1407.234 119		1407.234 98		1407.234 96		1407.234 73		1407.234 77
	1407.242 96		1407.242 140		1407.242 134		1407.242 144		1407.242 101		1407.242 109
	1407.251 113		1407.251 101		1407.251 137		1407.251 104		1407.251 93		1407.251 74
	1407.259 95		1407.259 98		1407.259 111		1407.259 91		1407.259 65		1407.259 73
	1407.268 127		1407.268 167		1407.268 145		1407.268 116		1407.268 107		1407.268 85
	1407.276 80		1407.276 130		1407.276 133		1407.276 143		1407.276 97		1407.276 78
	1407.285 77		1407.285 112		1407.285 120		1407.285 126		1407.285 78		1407.285 86
	1407.293 81		1407.293 151		1407.293 182		1407.293 146		1407.293 100		1407.293 97
	1407.302 84		1407.302 150		1407.302 144		1407.302 120		1407.302 88		1407.302 94
	1407.310 54		1407.310 126		1407.310 162		1407.310 115		1407.310 78		1407.310 118
	1407.319 113		1407.319 188		1407.319 181		1407.319 153		1407.319 118		1407.319 124
	1407.327 95		1407.327 158		1407.327 138		1407.327 148		1407.327 119		1407.327 114
	1407.336 74		1407.336 132		1407.336 125		1407.336 125		1407.336 115		1407.336 87
	1407.344 114		1407.344 142		1407.344 170		1407.344 160		1407.344 148		1407.344 119
	1407.353 89		1407.353 132		1407.353 126		1407.353 177		1407.353 97		1407.353 115
	1407.361 81		1407.361 133		1407.361 95		1407.361 115		1407.361 87		1407.361 93
	1407.370 124		1407.370 156		1407.370 154		1407.370 176		1407.370 129		1407.370 119
	1407.378 94		1407.378 117		1407.378 133		1407.378 162		1407.378 108		1407.378 96
	1407.387 57		1407.387 110		1407.387 109		1407.387 123		1407.387 91		1407.387 97
	1407.395 126		1407.395 148		1407.395 164		1407.395 152		1407.395 110		1407.395 123
	1407.404 86		1407.404 100		1407.404 122		1407.404 124		1407.404 99		1407.404 96
	1407.412 78		1407.412 107		1407.412 120		1407.412 103		1407.412 77		1407.412 88
	1407.421 86		1407.421 145		1407.421 136		1407.421 139		1407.421 92		1407.421 141
	1407.429 78		1407.429 109		1407.429 112		1407.429 123		1407.429 77		1407.429 106
	1407.438 68		1407.438 113		1407.438 82		1407.438 109		1407.438 77		1407.438 90
	1407.446 114		1407.446 133		1407.446 133		1407.446 133		1407.446 112		1407.446 120
	1407.455 70		1407.455 111		1407.455 88		1407.455 113		1407.455 76		1407.455 116
	1407.463 72		1407.463 112		1407.463 83		1407.463 104		1407.463 78		1407.463 89
	1407.472 85		1407.472 124		1407.472 113		1407.472 133		1407.472 102		1407.472 124
	1407.480 80		1407.480 102		1407.480 93		1407.480 129		1407.480 70		1407.480 101
	1407.489 52		1407.489 96		1407.489 81		1407.489 100		1407.489 60		1407.489 75
	1407.497 87		1407.497 114		1407.497 133		1407.497 111		1407.497 113		1407.497 91
	1407.506 69		1407.506 103		1407.506 129		1407.506 88		1407.506 80		1407.506 80
	1407.515 66		1407.515 88		1407.515 92		1407.515 67		1407.515 90		1407.515 75
	1407.523 81		1407.523 114		1407.523 125		1407.523 137		1407.523 112		1407.523 102
	1407.532 82		1407.532 95		1407.532 92		1407.532 98		1407.532 77		1407.532 95
	1407.540 65		1407.540 82		1407.540 92		1407.540 99		1407.540 66		1407.540 77
	1407.549 107		1407.549 157		1407.549 122		1407.549 105		1407.549 105		1407.549 111
	1407.557 99		1407.557 119		1407.557 111		1407.557 88		1407.557 71		1407.557 90
	1407.566 55		1407.566 83		1407.566 97		1407.566 86		1407.566 68		1407.566 78
	1407.574 88		1407.574 127		1407.574 129		1407.574 116		1407.574 99		1407.574 98
	1407.583 68		1407.583 114		1407.583 106		1407.583 76		1407.583 81		1407.583 87
	1407.591 74		1407.591 69		1407.591 101		1407.591 65		1407.591 77		1407.591 58
	1407.600 82		1407.600 124		1407.600 124		1407.600 112		1407.600 88		1407.600 104
	1407.608 79		1407.608 117		1407.608 93		1407.608 81		1407.608 76		1407.608 77
	1407.617 75		1407.617 126		1407.617 104		1407.617 68		1407.617 77		1407.617 71
	1407.625 94		1407.625 137		1407.625 133		1407.625 87		1407.625 84		1407.625 90
	1407.634 80		1407.634 102		1407.634 103		1407.634 97		1407.634 72		1407.634 73
	1407.642 57		1407.642 86		1407.642 85		1407.642 80		1407.642 63		1407.642 73
	1407.651 84		1407.651 92		1407.651 98		1407.651 107		1407.651 94		1407.651 90
	1407.659 72		1407.659 101		1407.659 95		1407.659 98		1407.659 68		1407.659 84
	1407.668 64		1407.668 111		1407.668 86		1407.668 67		1407.668 73		1407.668 51
	1407.676 78		1407.676 158		1407.676 100		1407.676 119		1407.676 103		1407.676 91
	1407.685 72		1407.685 100		1407.685 90		1407.685 76		1407.685 66		1407.685 79
	1407.693 65		1407.693 104		1407.693 97		1407.693 70		1407.693 60		1407.693 83
	1407.702 106		1407.702 132		1407.702 114		1407.702 97		1407.702 84		1407.702 103
	1407.710 72		1407.710 95		1407.710 90		1407.710 96		1407.710 87		1407.710 81
	1407.719 92		1407.719 105		1407.719 98		1407.719 78		1407.719 73		1407.719 64
	1407.727 103		1407.727 137		1407.727 108		1407.727 90		1407.727 91		1407.727 89
	1407.736 81		1407.736 119		1407.736 112		1407.736 94		1407.736 60		1407.736 86
	1407.744 62		1407.744 97		1407.744 70		1407.744 61		1407.744 84		1407.744 67
	1407.753 103		1407.753 136		1407.753 123		1407.753 93		1407.753 80		1407.753 90
	1407.761 74		1407.761 103		1407.761 93		1407.761 75		1407.761 63		1407.761 81
	1407.770 71		1407.770 93		1407.770 92		1407.770 72		1407.770 74		1407.770 64
	1407.779 87		1407.779 121		1407.779 139		1407.779 96		1407.779 91		1407.779 92
	1407.787 66		1407.787 97		1407.787 87		1407.787 82		1407.787 63		1407.787 71
	1407.796 64		1407.796 93		1407.796 98		1407.796 76		1407.796 49		1407.796 50
	1407.804 80		1407.804 147		1407.804 142		1407.804 98		1407.804 94		1407.804 97
	1407.813 53		1407.813 108		1407.813 81		1407.813 75		1407.813 84		1407.813 105
	1407.821 66		1407.821 69		1407.821 83		1407.821 87		1407.821 67		1407.821 84
	1407.830 84		1407.830 131		1407.830 101		1407.830 91		1407.830 82		1407.830 90
	1407.838 65		1407.838 90		1407.838 90		1407.838 109		1407.838 71		1407.838 74
	1407.847 75		1407.847 87		1407.847 81		1407.847 108		1407.847 66		1407.847 81
	1407.855 90		1407.855 128		1407.855 106		1407.855 107		1407.855 86		1407.855 112
	1407.864 74		1407.864 112		1407.864 102		1407.864 83		1407.864 67		1407.864 80
	1407.872 58		1407.872 96		1407.872 102		1407.872 103		1407.872 70		1407.872 84
	1407.881 114		1407.881 137		1407.881 136		1407.881 88		1407.881 102		1407.881 99
	1407.889 96		1407.889 131		1407.889 87		1407.889 69		1407.889 71		1407.889 86
	1407.898 64		1407.898 81		1407.898 93		1407.898 80		1407.898 79		1407.898 83
	1407.906 97		1407.906 119		1407.906 128		1407.906 112		1407.906 93		1407.906 116
	1407.915 74		1407.915 118		1407.915 105		1407.915 89		1407.915 81		1407.915 83
	1407.923 58		1407.923 120		1407.923 86		1407.923 100		1407.923 66		1407.923 81
	1407.932 100		1407.932 139		1407.932 120		1407.932 126		1407.932 99		1407.932 88
	1407.940 67		1407.940 117		1407.940 79		1407.940 91		1407.940 82		1407.940 74
	1407.949 68		1407.949 109		1407.949 90		1407.949 75		1407.949 82		1407.949 78
	1407.957 119		1407.957 140		1407.957 110		1407.957 118		1407.957 84		1407.957 109
	1407.966 72		1407.966 114		1407.966 86		1407.966 89		1407.966 85		1407.966 84
	1407.974 73		1407.974 103		1407.974 93		1407.974 74		1407.974 83		1407.974 72
	1407.983 99		1407.983 139		1407.983 118		1407.983 97		1407.983 92		1407.983 94
	1407.991 87		1407.991 111		1407.991 125		1407.991 82		1407.991 76		1407.991 81
	1408.000 82		1408.000 104		1408.000 104		1408.000 82		1408.000 80		1408.000 82
	1408.008 79		1408.008 135		1408.008 118		1408.008 112		1408.008 124		1408.008 117
	1408.017 80		1408.017 133		1408.017 96		1408.017 82		1408.017 74		1408.017 80
	1408.026 63		1408.026 107		1408.026 98		1408.026 102		1408.026 78		1408.026 84
	1408.034 87		1408.034 141		1408.034 121		1408.034 131		1408.034 100		1408.034 111
	1408.043 93		1408.043 138		1408.043 123		1408.043 95		1408.043 97		1408.043 96
	1408.051 51		1408.051 115		1408.051 103		1408.051 75		1408.051 70		1408.051 83
	1408.060 120		1408.060 136		1408.060 125		1408.060 140		1408.060 107		1408.060 116
	1408.068 60		1408.068 109		1408.068 95		1408.068 117		1408.068 100		1408.068 74
	1408.077 68		1408.077 106		1408.077 103		1408.077 98		1408.077 86		1408.077 73
	1408.085 91		1408.085 131		1408.085 112		1408.085 126		1408.085 109		1408.085 110
	1408.094 75		1408.094 116		1408.094 107		1408.094 113		1408.094 87		1408.094 85
	1408.102 80		1408.102 101		1408.102 86		1408.102 101		1408.102 73		1408.102 89
	1408.111 96		1408.111 156		1408.111 116		1408.111 104		1408.111 104		1408.111 103
	1408.119 80		1408.119 104		1408.119 103		1408.119 92		1408.119 97		1408.119 79
	1408.128 61		1408.128 102		1408.128 75		1408.128 90		1408.128 95		1408.128 81
	1408.136 105		1408.136 160		1408.136 112		1408.136 144		1408.136 102		1408.136 105
	1408.145 81		1408.145 117		1408.145 100		1408.145 133		1408.145 74		1408.145 73
	1408.153 52		1408.153 106		1408.153 91		1408.153 95		1408.153 98		1408.153 75
	1408.162 72		1408.162 118		1408.162 139		1408.162 114		1408.162 97		1408.162 113
	1408.170 71		1408.170 130		1408.170 114		1408.170 100		1408.170 72		1408.170 84
	1408.179 76		1408.179 103		1408.179 84		1408.179 106		1408.179 71		1408.179 90
	1408.187 113		1408.187 143		1408.187 135		1408.187 105		1408.187 109		1408.187 95
	1408.196 65		1408.196 117		1408.196 99		1408.196 73		1408.196 80		1408.196 87
	1408.204 62		1408.204 90		1408.204 93		1408.204 91		1408.204 90		1408.204 81
	1408.213 93		1408.213 126		1408.213 132		1408.213 119		1408.213 109		1408.213 99
	1408.221 74		1408.221 99		1408.221 117		1408.221 91		1408.221 76		1408.221 75
	1408.230 65		1408.230 114		1408.230 101		1408.230 82		1408.230 61		1408.230 74
	1408.238 103		1408.238 133		1408.238 141		1408.238 123		1408.238 110		1408.238 137
	1408.247 90		1408.247 116		1408.247 123		1408.247 86		1408.247 74		1408.247 69
	1408.255 64		1408.255 122		1408.255 97		1408.255 77		1408.255 90		1408.255 83
	1408.264 93		1408.264 167		1408.264 121		1408.264 131		1408.264 126		1408.264 99
	1408.273 81		1408.273 129		1408.273 103		1408.273 103		1408.273 73		1408.273 88
	1408.281 64		1408.281 136		1408.281 106		1408.281 108		1408.281 76		1408.281 67
	1408.290 96		1408.290 164		1408.290 121		1408.290 114		1408.290 96		1408.290 116
	1408.298 73		1408.298 116		1408.298 124		1408.298 112		1408.298 77		1408.298 80
	1408.307 63		1408.307 148		1408.307 121		1408.307 103		1408.307 73		1408.307 69
	1408.315 98		1408.315 163		1408.315 153		1408.315 114		1408.315 91		1408.315 112
	1408.324 93		1408.324 151		1408.324 151		1408.324 103		1408.324 98		1408.324 88
	1408.332 56		1408.332 120		1408.332 128		1408.332 107		1408.332 85		1408.332 83
	1408.341 106		1408.341 170		1408.341 155		1408.341 147		1408.341 130		1408.341 119
	1408.349 76		1408.349 119		1408.349 138		1408.349 116		1408.349 100		1408.349 106
	1408.358 90		1408.358 137		1408.358 97		1408.358 118		1408.358 94		1408.358 100
	1408.366 93		1408.366 171		1408.366 141		1408.366 140		1408.366 108		1408.366 141
	1408.375 66		1408.375 143		1408.375 108		1408.375 128		1408.375 122		1408.375 98
	1408.383 56		1408.383 99		1408.383 103		1408.383 130		1408.383 76		1408.383 91
	1408.392 88		1408.392 143		1408.392 130		1408.392 144		1408.392 140		1408.392 130
	1408.400 61		1408.400 125		1408.400 105		1408.400 94		1408.400 77		1408.400 104
	1408.409 76		1408.409 105		1408.409 101		1408.409 124		1408.409 68		1408.409 92
	1408.417 79		1408.417 153		1408.417 147		1408.417 159		1408.417 110		1408.417 132
	1408.426 74		1408.426 113		1408.426 103		1408.426 126		1408.426 83		1408.426 100
	1408.434 73		1408.434 119		1408.434 94		1408.434 107		1408.434 80		1408.434 81
	1408.443 97		1408.443 116		1408.443 119		1408.443 110		1408.443 133		1408.443 98
	1408.451 63		1408.451 103		1408.451 107		1408.451 107		1408.451 102		1408.451 89
	1408.460 53		1408.460 111		1408.460 92		1408.460 90		1408.460 57		1408.460 83
	1408.468 92		1408.468 143		1408.468 109		1408.468 107		1408.468 123		1408.468 97
	1408.477 68		1408.477 117		1408.477 98		1408.477 87		1408.477 94		1408.477 77
	1408.485 81		1408.485 98		1408.485 115		1408.485 83		1408.485 71		1408.485 91
	1408.494 107		1408.494 122		1408.494 133		1408.494 120		1408.494 107		1408.494 128
	1408.502 80		1408.502 138		1408.502 90		1408.502 110		1408.502 79		1408.502 82
	1408.511 78		1408.511 105		1408.511 94		1408.511 72		1408.511 76		1408.511 67
	1408.520 92		1408.520 131		1408.520 126		1408.520 116		1408.520 120		1408.520 105
	1408.528 72		1408.528 115		1408.528 82		1408.528 92		1408.528 67		1408.528 93
	1408.537 63		1408.537 104		1408.537 87		1408.537 76		1408.537 87		1408.537 61
	1408.545 95		1408.545 130		1408.545 112		1408.545 109		1408.545 87		1408.545 96
	1408.554 67		1408.554 109		1408.554 94		1408.554 98		1408.554 65		1408.554 91
	1408.562 57		1408.562 99		1408.562 82		1408.562 76		1408.562 58		1408.562 64
	1408.571 86		1408.571 117		1408.571 108		1408.571 92		1408.571 89		1408.571 88
	1408.579 85		1408.579 95		1408.579 93		1408.579 88		1408.579 72		1408.579 101
	1408.588 66		1408.588 89		1408.588 89		1408.588 85		1408.588 60		1408.588 88
	1408.596 102		1408.596 130		1408.596 95		1408.596 86		1408.596 112		1408.596 95
	1408.605 55		1408.605 121		1408.605 90		1408.605 85		1408.605 74		1408.605 67
	1408.613 48		1408.613 97		1408.613 76		1408.613 79		1408.613 76		1408.613 53
	1408.622 68		1408.622 130		1408.622 107		1408.622 97		1408.622 114		1408.622 89
	1408.630 68		1408.630 75		1408.630 71		1408.630 96		1408.630 91		1408.630 103
	1408.639 69		1408.639 81		1408.639 63		1408.639 70		1408.639 75		1408.639 86
	1408.647 95		1408.647 123		1408.647 95		1408.647 117		1408.647 105		1408.647 93
	1408.656 65		1408.656 109		1408.656 107		1408.656 91		1408.656 63		1408.656 81
	1408.664 60		1408.664 99		1408.664 66		1408.664 63		1408.664 72		1408.664 66
	1408.673 93		1408.673 95		1408.673 124		1408.673 96		1408.673 109		1408.673 99
	1408.681 66		1408.681 93		1408.681 110		1408.681 86		1408.681 80		1408.681 76
	1408.690 66		1408.690 97		1408.690 126		1408.690 67		1408.690 62		1408.690 77
	1408.698 92		1408.698 130		1408.698 115		1408.698 90		1408.698 76		1408.698 81
	1408.707 76		1408.707 76		1408.707 98		1408.707 86		1408.707 63		1408.707 71
	1408.715 54		1408.715 86		1408.715 78		1408.715 70		1408.715 62		1408.715 83
	1408.724 74		1408.724 127		1408.724 118		1408.724 117		1408.724 100		1408.724 98
	1408.732 57		1408.732 116		1408.732 73		1408.732 76		1408.732 72		1408.732 61
	1408.741 61		1408.741 107		1408.741 75		1408.741 79		1408.741 41		1408.741 73
	1408.750 89		1408.750 124		1408.750 119		1408.750 82		1408.750 101		1408.750 85
	1408.758 72		1408.758 95		1408.758 94		1408.758 111		1408.758 72		1408.758 67
	1408.767 71		1408.767 86		1408.767 60		1408.767 76		1408.767 57		1408.767 72
	1408.775 95		1408.775 129		1408.775 110		1408.775 100		1408.775 111		1408.775 97
	1408.784 73		1408.784 101		1408.784 95		1408.784 96		1408.784 77		1408.784 60
	1408.792 61		1408.792 81		1408.792 91		1408.792 66		1408.792 82		1408.792 84
	1408.801 93		1408.801 118		1408.801 119		1408.801 89		1408.801 76		1408.801 97
	1408.809 67		1408.809 112		1408.809 104		1408.809 108		1408.809 70		1408.809 65
	1408.818 74		1408.818 94		1408.818 81		1408.818 74		1408.818 68		1408.818 60
	1408.826 92		1408.826 125		1408.826 124		1408.826 106		1408.826 105		1408.826 102
	1408.835 84		1408.835 99		1408.835 97		1408.835 78		1408.835 87		1408.835 75
	1408.843 69		1408.843 75		1408.843 96		1408.843 84		1408.843 69		1408.843 77
	1408.852 92		1408.852 123		1408.852 99		1408.852 98		1408.852 85		1408.852 117
	1408.860 74		1408.860 100		1408.860 83		1408.860 82		1408.860 90		1408.860 96
	1408.869 66		1408.869 93		1408.869 85		1408.869 79		1408.869 66		1408.869 65
	1408.877 109		1408.877 121		1408.877 126		1408.877 105		1408.877 87		1408.877 117
	1408.886 75		1408.886 114		1408.886 100		1408.886 96		1408.886 59		1408.886 82
	1408.894 76		1408.894 87		1408.894 108		1408.894 68		1408.894 70		1408.894 60
	1408.903 74		1408.903 121		1408.903 131		1408.903 119		1408.903 101		1408.903 108
	1408.911 67		1408.911 89		1408.911 102		1408.911 82		1408.911 84		1408.911 107
	1408.920 70		1408.920 106		1408.920 112		1408.920 92		1408.920 68		1408.920 80
	1408.928 107		1408.928 132		1408.928 133		1408.928 99		1408.928 83		1408.928 92
	1408.937 82		1408.937 99		1408.937 112		1408.937 91		1408.937 70		1408.937 110
	1408.945 88		1408.945 88		1408.945 96		1408.945 68		1408.945 64		1408.945 91
	1408.954 95		1408.954 149		1408.954 98		1408.954 102		1408.954 96		1408.954 111
	1408.963 63		1408.963 130		1408.963 91		1408.963 98		1408.963 74		1408.963 85
	1408.971 54		1408.971 122		1408.971 83		1408.971 81		1408.971 65		1408.971 85
	1408.980 100		1408.980 159		1408.980 116		1408.980 94		1408.980 96		1408.980 83
	1408.988 76		1408.988 114		1408.988 109		1408.988 102		1408.988 80		1408.988 77
	1408.997 71		1408.997 92		1408.997 105		1408.997 63		1408.997 74		1408.997 65
	1409.005 105		1409.005 119		1409.005 115		1409.005 109		1409.005 112		1409.005 101
	1409.014 83		1409.014 126		1409.014 87		1409.014 96		1409.014 74		1409.014 63
	1409.022 44		1409.022 126		1409.022 90		1409.022 75		1409.022 61		1409.022 78
	1409.031 80		1409.031 137		1409.031 104		1409.031 104		1409.031 106		1409.031 100
	1409.039 67		1409.039 122		1409.039 93		1409.039 101		1409.039 85		1409.039 87
	1409.048 58		1409.048 139		1409.048 93		1409.048 81		1409.048 83		1409.048 77
	1409.056 86		1409.056 148		1409.056 109		1409.056 132		1409.056 115		1409.056 113
	1409.065 97		1409.065 77		1409.065 102		1409.065 94		1409.065 90		1409.065 85
	1409.073 57		1409.073 86		1409.073 85		1409.073 95		1409.073 69		1409.073 73
	1409.082 75		1409.082 119		1409.082 116		1409.082 99		1409.082 104		1409.082 111
	1409.090 76		1409.090 140		1409.090 116		1409.090 93		1409.090 96		1409.090 93
	1409.099 59		1409.099 96		1409.099 81		1409.099 79		1409.099 79		1409.099 63
	1409.107 82		1409.107 129		1409.107 130		1409.107 137		1409.107 99		1409.107 111
	1409.116 53		1409.116 110		1409.116 128		1409.116 94		1409.116 91		1409.116 82
	1409.124 63		1409.124 121		1409.124 93		1409.124 88		1409.124 84		1409.124 64
	1409.133 104		1409.133 167		1409.133 107		1409.133 110		1409.133 105		1409.133 109
	1409.141 75		1409.141 116		1409.141 99		1409.141 100		1409.141 88		1409.141 99
	1409.150 69		1409.150 99		1409.150 72		1409.150 80		1409.150 86		1409.150 77
	1409.158 107		1409.158 142		1409.158 121		1409.158 118		1409.158 114		1409.158 104
	1409.167 65		1409.167 104		1409.167 107		1409.167 86		1409.167 89		1409.167 89
	1409.176 52		1409.176 119		1409.176 105		1409.176 82		1409.176 89		1409.176 68
	1409.184 86		1409.184 160		1409.184 128		1409.184 123		1409.184 120		1409.184 100
	1409.193 61		1409.193 103		1409.193 83		1409.193 103		1409.193 97		1409.193 75
	1409.201 73		1409.201 112		1409.201 110		1409.201 87		1409.201 64		1409.201 78
	1409.210 97		1409.210 130		1409.210 119		1409.210 116		1409.210 107		1409.210 90
	1409.218 91		1409.218 143		1409.218 112		1409.218 104		1409.218 77		1409.218 93
	1409.227 75		1409.227 124		1409.227 117		1409.227 81		1409.227 76		1409.227 78
	1409.235 78		1409.235 116		1409.235 152		1409.235 114		1409.235 97		1409.235 132
	1409.244 70		1409.244 120		1409.244 122		1409.244 94		1409.244 68		1409.244 104
	1409.252 65		1409.252 109		1409.252 92		1409.252 89		1409.252 75		1409.252 65
	1409.261 97		1409.261 142		1409.261 173		1409.261 121		1409.261 81		1409.261 90
	1409.269 81		1409.269 117		1409.269 135		1409.269 112		1409.269 84		1409.269 94
	1409.278 103		1409.278 118		1409.278 92		1409.278 82		1409.278 76		1409.278 98
	1409.286 84		1409.286 182		1409.286 163		1409.286 115		1409.286 125		1409.286 123
	1409.295 80		1409.295 150		1409.295 132		1409.295 114		1409.295 108		1409.295 84
	1409.303 78		1409.303 140		1409.303 130		1409.303 87		1409.303 93		1409.303 108
	1409.312 117		1409.312 181		1409.312 186		1409.312 140		1409.312 119		1409.312 146
	1409.320 102		1409.320 169		1409.320 152		1409.320 108		1409.320 117		1409.320 91
	1409.329 90		1409.329 121		1409.329 130		1409.329 120		1409.329 74		1409.329 99
	1409.337 84		1409.337 181		1409.337 160		1409.337 164		1409.337 134		1409.337 131
	1409.346 79		1409.346 179		1409.346 153		1409.346 114		1409.346 103		1409.346 92
	1409.354 77		1409.354 164		1409.354 118		1409.354 96		1409.354 94		1409.354 95
	1409.363 103		1409.363 174		1409.363 156		1409.363 123		1409.363 134		1409.363 123
	1409.372 61		1409.372 145		1409.372 129		1409.372 143		1409.372 100		1409.372 94
	1409.380 79		1409.380 129		1409.380 132		1409.380 89		1409.380 117		1409.380 94
	1409.389 101		1409.389 151		1409.389 173		1409.389 157		1409.389 114		1409.389 139
	1409.397 69		1409.397 137		1409.397 137		1409.397 110		1409.397 123		1409.397 105
	1409.406 58		1409.406 144		1409.406 122		1409.406 106		1409.406 96		1409.406 99
	1409.414 85		1409.414 180		1409.414 130		1409.414 155		1409.414 130		1409.414 118
	1409.423 68		1409.423 128		1409.423 122		1409.423 133		1409.423 109		1409.423 111
	1409.431 67		1409.431 108		1409.431 134		1409.431 113		1409.431 106		1409.431 103
	1409.440 110		1409.440 147		1409.440 147		1409.440 155		1409.440 153		1409.440 140
	1409.448 75		1409.448 125		1409.448 103		1409.448 119		1409.448 131		1409.448 102
	1409.457 49		1409.457 84		1409.457 109		1409.457 96		1409.457 82		1409.457 86
	1409.465 97		1409.465 126		1409.465 131		1409.465 117		1409.465 139		1409.465 98
	1409.474 70		1409.474 118		1409.474 115		1409.474 117		1409.474 96		1409.474 101
	1409.482 60		1409.482 96		1409.482 99		1409.482 104		1409.482 85		1409.482 87
	1409.491 105		1409.491 119		1409.491 106		1409.491 123		1409.491 117		1409.491 149
	1409.499 83		1409.499 107		1409.499 121		1409.499 120		1409.499 85		1409.499 100
	1409.508 56		1409.508 85		1409.508 116		1409.508 86		1409.508 69		1409.508 84
	1409.516 62		1409.516 114		1409.516 128		1409.516 115		1409.516 120		1409.516 111
	1409.525 71		1409.525 106		1409.525 126		1409.525 104		1409.525 87		1409.525 73
	1409.533 66		1409.533 109		1409.533 110		1409.533 75		1409.533 65		1409.533 83
	1409.542 84		1409.542 143		1409.542 126		1409.542 112		1409.542 108		1409.542 102
	1409.550 51		1409.550 95		1409.550 118		1409.550 129		1409.550 82		1409.550 84
	1409.559 79		1409.559 115		1409.559 82		1409.559 76		1409.559 67		1409.559 94
	1409.567 81		1409.567 153		1409.567 111		1409.567 107		1409.567 115		1409.567 113
	1409.576 76		1409.576 113		1409.576 88		1409.576 88		1409.576 78		1409.576 102
	1409.585 62		1409.585 95		1409.585 79		1409.585 109		1409.585 68		1409.585 94
	1409.593 80		1409.593 159		1409.593 106		1409.593 110		1409.593 112		1409.593 88
	1409.602 74		1409.602 120		1409.602 93		1409.602 90		1409.602 77		1409.602 74
	1409.610 69		1409.610 96		1409.610 95		1409.610 85		1409.610 83		1409.610 71
	1409.619 86		1409.619 122		1409.619 115		1409.619 124		1409.619 90		1409.619 111
	1409.627 69		1409.627 92		1409.627 101		1409.627 94		1409.627 71		1409.627 86
	1409.636 49		1409.636 102		1409.636 108		1409.636 87		1409.636 43		1409.636 73
	1409.644 92		1409.644 116		1409.644 105		1409.644 116		1409.644 106		1409.644 113
	1409.653 60		1409.653 100		1409.653 82		1409.653 81		1409.653 84		1409.653 92
	1409.661 55		1409.661 85		1409.661 100		1409.661 67		1409.661 74		1409.661 78
	1409.670 76		1409.670 123		1409.670 128		1409.670 83		1409.670 96		1409.670 117
	1409.678 66		1409.678 116		1409.678 111		1409.678 91		1409.678 74		1409.678 85
	1409.687 46		1409.687 83		1409.687 101		1409.687 72		1409.687 60		1409.687 84
	1409.695 90		1409.695 110		1409.695 123		1409.695 113		1409.695 91		1409.695 115
	1409.704 52		1409.704 94		1409.704 89		1409.704 73		1409.704 75		1409.704 69
	1409.712 60		1409.712 98		1409.712 86		1409.712 70		1409.712 68		1409.712 56
	1409.721 65		1409.721 145		1409.721 96		1409.721 91		1409.721 90		1409.721 112
	1409.729 80		1409.729 98		1409.729 87		1409.729 77		1409.729 60		1409.729 78
	1409.738 70		1409.738 89		1409.738 55		1409.738 75		1409.738 76		1409.738 91
	1409.746 86		1409.746 144		1409.746 126		1409.746 109		1409.746 91		1409.746 110
	1409.755 83		1409.755 85		1409.755 97		1409.755 87		1409.755 69		1409.755 99
	1409.763 61		1409.763 103		1409.763 91		1409.763 84		1409.763 64		1409.763 68
	1409.772 73		1409.772 160		1409.772 114		1409.772 89		1409.772 92		1409.772 115
	1409.781 67		1409.781 92		1409.781 96		1409.781 90		1409.781 83		1409.781 97
	1409.789 53		1409.789 109		1409.789 73		1409.789 72		1409.789 67		1409.789 74
	1409.798 85		1409.798 137		1409.798 97		1409.798 98		1409.798 116		1409.798 90
	1409.806 67		1409.806 112		1409.806 111		1409.806 90		1409.806 83		1409.806 88
	1409.815 61		1409.815 115		1409.815 93		1409.815 75		1409.815 89		1409.815 67
	1409.823 71		1409.823 127		1409.823 109		1409.823 104		1409.823 104		1409.823 120
	1409.832 70		1409.832 117		1409.832 95		1409.832 91		1409.832 105		1409.832 75
	1409.840 57		1409.840 94		1409.840 80		1409.840 63		1409.840 81		1409.840 76
	1409.849 61		1409.849 143		1409.849 106		1409.849 90		1409.849 94		1409.849 104
	1409.857 62		1409.857 104		1409.857 95		1409.857 68		1409.857 56		1409.857 97
	1409.866 68		1409.866 102		1409.866 84		1409.866 61		1409.866 77		1409.866 69
	1409.874 104		1409.874 126		1409.874 111		1409.874 112		1409.874 92		1409.874 104
	1409.883 73		1409.883 108		1409.883 88		1409.883 82		1409.883 85		1409.883 72
	1409.891 53		1409.891 101		1409.891 86		1409.891 72		1409.891 74		1409.891 61
	1409.900 77		1409.900 131		1409.900 116		1409.900 112		1409.900 98		1409.900 85
	1409.908 92		1409.908 129		1409.908 103		1409.908 57		1409.908 69		1409.908 65
	1409.917 51		1409.917 109		1409.917 90		1409.917 75		1409.917 78		1409.917 63
	1409.925 81		1409.925 161		1409.925 139		1409.925 113		1409.925 100		1409.925 128
	1409.934 84		1409.934 97		1409.934 106		1409.934 89		1409.934 74		1409.934 92
	1409.942 80		1409.942 113		1409.942 94		1409.942 77		1409.942 77		1409.942 89
	1409.951 91		1409.951 109		1409.951 120		1409.951 112		1409.951 102		1409.951 116
	1409.960 85		1409.960 143		1409.960 89		1409.960 82		1409.960 62		1409.960 63
	1409.968 57		1409.968 86		1409.968 89		1409.968 83		1409.968 60		1409.968 69
	1409.977 81		1409.977 135		1409.977 140		1409.977 106		1409.977 108		1409.977 89
	1409.985 89		1409.985 100		1409.985 97		1409.985 122		1409.985 94		1409.985 96
	1409.994 64		1409.994 105		1409.994 106		1409.994 103		1409.994 90		1409.994 64
	1410.002 109		1410.002 141		1410.002 98		1410.002 125		1410.002 113		1410.002 101
	1410.011 61		1410.011 120		1410.011 94		1410.011 95		1410.011 75		1410.011 80
	1410.019 58		1410.019 97		1410.019 72		1410.019 93		1410.019 85		1410.019 64
	1410.028 100		1410.028 124		1410.028 113		1410.028 102		1410.028 83		1410.028 88
	1410.036 77		1410.036 113		1410.036 115		1410.036 103		1410.036 80		1410.036 75
	1410.045 76		1410.045 115		1410.045 85		1410.045 87		1410.045 87		1410.045 89
	1410.053 82		1410.053 161		1410.053 120		1410.053 125		1410.053 110		1410.053 76
	1410.062 81		1410.062 106		1410.062 107		1410.062 94		1410.062 85		1410.062 89
	1410.070 40		1410.070 89		1410.070 108		1410.070 96		1410.070 75		1410.070 89
	1410.079 91		1410.079 151		1410.079 167		1410.079 130		1410.079 94		1410.079 118
	1410.087 81		1410.087 138		1410.087 109		1410.087 102		1410.087 90		1410.087 92
	1410.096 78		1410.096 107		1410.096 116		1410.096 79		1410.096 98		1410.096 85
	1410.104 87		1410.104 136		1410.104 129		1410.104 123		1410.104 108		1410.104 83
	1410.113 80		1410.113 136		1410.113 90		1410.113 90		1410.113 81		1410.113 113
	1410.121 60		1410.121 121		1410.121 97		1410.121 81		1410.121 73		1410.121 70
	1410.130 102		1410.130 126		1410.130 129		1410.130 148		1410.130 108		1410.130 107
	1410.138 82		1410.138 108		1410.138 113		1410.138 87		1410.138 107		1410.138 98
	1410.147 69		1410.147 120		1410.147 101		1410.147 92		1410.147 83		1410.147 95
	1410.156 87		1410.156 143		1410.156 151		1410.156 123		1410.156 115		1410.156 106
	1410.164 71		1410.164 134		1410.164 96		1410.164 106		1410.164 100		1410.164 100
	1410.173 65		1410.173 123		1410.173 120		1410.173 97		1410.173 84		1410.173 82
	1410.181 85		1410.181 135		1410.181 147		1410.181 122		1410.181 127		1410.181 138
	1410.190 105		1410.190 116		1410.190 102		1410.190 111		1410.190 81		1410.190 92
	1410.198 71		1410.198 126		1410.198 117		1410.198 103		1410.198 76		1410.198 104
	1410.207 96		1410.207 227		1410.207 125		1410.207 148		1410.207 121		1410.207 134
	1410.215 93		1410.215 153		1410.215 133		1410.215 133		1410.215 121		1410.215 91
	1410.224 82		1410.224 129		1410.224 123		1410.224 115		1410.224 99		1410.224 106
	1410.232 120		1410.232 190		1410.232 152		1410.232 135		1410.232 150		1410.232 111
	1410.241 93		1410.241 164		1410.241 130		1410.241 128		1410.241 117		1410.241 105
	1410.249 65		1410.249 139		1410.249 141		1410.249 129		1410.249 107		1410.249 93
	1410.258 131		1410.258 224		1410.258 194		1410.258 153		1410.258 128		1410.258 114
	1410.266 97		1410.266 194		1410.266 206		1410.266 152		1410.266 124		1410.266 97
	1410.275 81		1410.275 158		1410.275 164		1410.275 153		1410.275 112		1410.275 77
	1410.283 123		1410.283 245		1410.283 205		1410.283 176		1410.283 142		1410.283 127
	1410.292 115		1410.292 216		1410.292 199		1410.292 155		1410.292 126		1410.292 116
	1410.300 85		1410.300 219		1410.300 173		1410.300 136		1410.300 156		1410.300 106
	1410.309 93		1410.309 278		1410.309 221		1410.309 210		1410.309 170		1410.309 148
	1410.317 107		1410.317 248		1410.317 219		1410.317 191		1410.317 153		1410.317 130
	1410.326 85		1410.326 220		1410.326 213		1410.326 160		1410.326 129		1410.326 87
	1410.335 114		1410.335 285		1410.335 264		1410.335 189		1410.335 189		1410.335 170
	1410.343 105		1410.343 221		1410.343 225		1410.343 164		1410.343 172		1410.343 163
	1410.352 76		1410.352 220		1410.352 207		1410.352 190		1410.352 149		1410.352 128
	1410.360 110		1410.360 259		1410.360 227		1410.360 201		1410.360 212		1410.360 170
	1410.369 101		1410.369 193		1410.369 218		1410.369 184		1410.369 194		1410.369 147
	1410.377 67		1410.377 181		1410.377 198		1410.377 176		1410.377 183		1410.377 146
	1410.386 97		1410.386 202		1410.386 204		1410.386 212		1410.386 195		1410.386 178
	1410.394 83		1410.394 201		1410.394 199		1410.394 215		1410.394 165		1410.394 153
	1410.403 99		1410.403 196		1410.403 160		1410.403 146		1410.403 176		1410.403 131
	1410.411 94		1410.411 233		1410.411 222		1410.411 199		1410.411 214		1410.411 163
	1410.420 79		1410.420 211		1410.420 173		1410.420 183		1410.420 157		1410.420 135
	1410.428 56		1410.428 140		1410.428 154		1410.428 150		1410.428 142		1410.428 120
	1410.437 93		1410.437 223		1410.437 188		1410.437 180		1410.437 184		1410.437 144
	1410.445 83		1410.445 179		1410.445 173		1410.445 149		1410.445 163		1410.445 127
	1410.454 80		1410.454 126		1410.454 159		1410.454 113		1410.454 121		1410.454 107
	1410.462 88		1410.462 165		1410.462 172		1410.462 139		1410.462 142		1410.462 109
	1410.471 76		1410.471 172		1410.471 153		1410.471 128		1410.471 128		1410.471 94
	1410.479 81		1410.479 170		1410.479 156		1410.479 116		1410.479 119		1410.479 121
	1410.488 90		1410.488 206		1410.488 186		1410.488 167		1410.488 160		1410.488 133
	1410.497 90		1410.497 163		1410.497 122		1410.497 144		1410.497 127		1410.497 106
	1410.505 67		1410.505 140		1410.505 128		1410.505 102		1410.505 130		1410.505 109
	1410.514 100		1410.514 235		1410.514 162		1410.514 123		1410.514 180		1410.514 146
	1410.522 81		1410.522 151		1410.522 137		1410.522 84		1410.522 129		1410.522 125
	1410.531 67		1410.531 141		1410.531 113		1410.531 83		1410.531 116		1410.531 96
	1410.539 110		1410.539 158		1410.539 175		1410.539 138		1410.539 143		1410.539 107
	1410.548 75		1410.548 85		1410.548 120		1410.548 98		1410.548 105		1410.548 108
	1410.556 71		1410.556 121		1410.556 106		1410.556 79		1410.556 91		1410.556 86
	1410.565 103		1410.565 175		1410.565 142		1410.565 115		1410.565 115		1410.565 130
	1410.573 69		1410.573 186		1410.573 112		1410.573 109		1410.573 99		1410.573 109
	1410.582 56		1410.582 134		1410.582 123		1410.582 91		1410.582 79		1410.582 95
	1410.590 95		1410.590 140		1410.590 153		1410.590 119		1410.590 88		1410.590 107
	1410.599 78		1410.599 129		1410.599 126		1410.599 95		1410.599 112		1410.599 79
	1410.607 61		1410.607 114		1410.607 101		1410.607 77		1410.607 84		1410.607 61
	1410.616 93		1410.616 181		1410.616 144		1410.616 149		1410.616 103		1410.616 133
	1410.624 74		1410.624 148		1410.624 127		1410.624 97		1410.624 100		1410.624 98
	1410.633 80		1410.633 129		1410.633 107		1410.633 90		1410.633 67		1410.633 70
	1410.641 105		1410.641 123		1410.641 149		1410.641 88		1410.641 100		1410.641 108
	1410.650 75		1410.650 115		1410.650 100		1410.650 104		1410.650 80		1410.650 88
	1410.658 63		1410.658 120		1410.658 105		1410.658 84		1410.658 100		1410.658 89
	1410.667 88		1410.667 142		1410.667 148		1410.667 133		1410.667 123		1410.667 130
	1410.676 91		1410.676 131		1410.676 108		1410.676 108		1410.676 91		1410.676 117
	1410.684 67		1410.684 118		1410.684 112		1410.684 74		1410.684 65		1410.684 81
	1410.693 88		1410.693 142		1410.693 133		1410.693 101		1410.693 99		1410.693 108
	1410.701 82		1410.701 116		1410.701 94		1410.701 85		1410.701 70		1410.701 108
	1410.710 59		1410.710 127		1410.710 122		1410.710 70		1410.710 64		1410.710 92
	1410.718 81		1410.718 161		1410.718 118		1410.718 117		1410.718 100		1410.718 103
	1410.727 78		1410.727 102		1410.727 91		1410.727 116		1410.727 81		1410.727 85
	1410.735 78		1410.735 110		1410.735 83		1410.735 89		1410.735 75		1410.735 87
	1410.744 90		1410.744 179		1410.744 129		1410.744 109		1410.744 91		1410.744 120
	1410.752 68		1410.752 127		1410.752 116		1410.752 94		1410.752 86		1410.752 102
	1410.761 53		1410.761 85		1410.761 114		1410.761 76		1410.761 104		1410.761 87
	1410.769 86		1410.769 141		1410.769 134		1410.769 120		1410.769 123		1410.769 113
	1410.778 69		1410.778 132		1410.778 105		1410.778 117		1410.778 74		1410.778 76
	1410.786 62		1410.786 104		1410.786 100		1410.786 76		1410.786 68		1410.786 65
	1410.795 76		1410.795 146		1410.795 127		1410.795 113		1410.795 101		1410.795 94
	1410.803 90		1410.803 138		1410.803 114		1410.803 102		1410.803 74		1410.803 75
	1410.812 78		1410.812 125		1410.812 99		1410.812 96		1410.812 73		1410.812 74
	1410.820 72		1410.820 161		1410.820 117		1410.820 112		1410.820 118		1410.820 109
	1410.829 73		1410.829 137		1410.829 84		1410.829 101		1410.829 90		1410.829 91
	1410.838 66		1410.838 113		1410.838 78		1410.838 92		1410.838 75		1410.838 69
	1410.846 66		1410.846 140		1410.846 123		1410.846 110		1410.846 105		1410.846 105
	1410.855 64		1410.855 125		1410.855 90		1410.855 96		1410.855 82		1410.855 82
	1410.863 61		1410.863 118		1410.863 94		1410.863 97		1410.863 91		1410.863 77
	1410.872 65		1410.872 132		1410.872 128		1410.872 123		1410.872 112		1410.872 109
	1410.880 67		1410.880 114		1410.880 88		1410.880 101		1410.880 88		1410.880 100
	1410.889 54		1410.889 107		1410.889 58		1410.889 93		1410.889 74		1410.889 72
	1410.897 91		1410.897 154		1410.897 125		1410.897 111		1410.897 105		1410.897 100
	1410.906 57		1410.906 147		1410.906 85		1410.906 96		1410.906 80		1410.906 87
	1410.914 44		1410.914 127		1410.914 78		1410.914 97		1410.914 79		1410.914 90
	1410.923 87		1410.923 138		1410.923 126		1410.923 115		1410.923 120		1410.923 119
	1410.931 70		1410.931 114		1410.931 95		1410.931 95		1410.931 82		1410.931 91
	1410.940 73		1410.940 104		1410.940 92		1410.940 96		1410.940 87		1410.940 87
	1410.948 86		1410.948 129		1410.948 148		1410.948 132		1410.948 100		1410.948 96
	1410.957 68		1410.957 116		1410.957 111		1410.957 95		1410.957 88		1410.957 75
	1410.965 57		1410.965 126		1410.965 94		1410.965 83		1410.965 92		1410.965 65
	1410.974 82		1410.974 143		1410.974 124		1410.974 104		1410.974 119		1410.974 103
	1410.982 88		1410.982 115		1410.982 105		1410.982 86		1410.982 106		1410.982 67
	1410.991 67		1410.991 108		1410.991 91		1410.991 71		1410.991 83		1410.991 84
	1410.999 78		1410.999 159		1410.999 137		1410.999 103		1410.999 115		1410.999 112
	1411.008 58		1411.008 131		1411.008 111		1411.008 108		1411.008 85		1411.008 90
	1411.017 63		1411.017 106		1411.017 94		1411.017 82		1411.017 98		1411.017 90
	1411.025 89		1411.025 158		1411.025 125		1411.025 128		1411.025 101		1411.025 119
	1411.034 72		1411.034 120		1411.034 105		1411.034 103		1411.034 97		1411.034 90
	1411.042 72		1411.042 95		1411.042 94		1411.042 82		1411.042 82		1411.042 88
	1411.051 88		1411.051 131		1411.051 131		1411.051 106		1411.051 118		1411.051 125
	1411.059 82		1411.059 116		1411.059 118		1411.059 103		1411.059 88		1411.059 95
	1411.068 76		1411.068 115		1411.068 90		1411.068 98		1411.068 56		1411.068 71
	1411.076 84		1411.076 150		1411.076 128		1411.076 91		1411.076 97		1411.076 110
	1411.085 87		1411.085 135		1411.085 87		1411.085 107		1411.085 103		1411.085 70
	1411.093 55		1411.093 112		1411.093 97		1411.093 100		1411.093 103		1411.093 84
	1411.102 65		1411.102 112		1411.102 137		1411.102 120		1411.102 112		1411.102 110
	1411.110 79		1411.110 136		1411.110 93		1411.110 89		1411.110 79		1411.110 73
	1411.119 74		1411.119 130		1411.119 104		1411.119 115		1411.119 93		1411.119 84
	1411.127 95		1411.127 142		1411.127 117		1411.127 134		1411.127 107		1411.127 119
	1411.136 92		1411.136 107		1411.136 127		1411.136 92		1411.136 113		1411.136 72
	1411.144 59		1411.144 97		1411.144 109		1411.144 103		1411.144 107		1411.144 91
	1411.153 101		1411.153 141		1411.153 121		1411.153 136		1411.153 99		1411.153 119
	1411.161 66		1411.161 113		1411.161 99		1411.161 134		1411.161 69		1411.161 89
	1411.170 75		1411.170 112		1411.170 89		1411.170 97		1411.170 75		1411.170 81
	1411.179 111		1411.179 159		1411.179 145		1411.179 127		1411.179 113		1411.179 113
	1411.187 81		1411.187 125		1411.187 117		1411.187 114		1411.187 100		1411.187 85
	1411.196 53		1411.196 129		1411.196 118		1411.196 107		1411.196 88		1411.196 83
	1411.204 102		1411.204 155		1411.204 147		1411.204 133		1411.204 145		1411.204 111
	1411.213 79		1411.213 130		1411.213 141		1411.213 126		1411.213 113		1411.213 113
	1411.221 83		1411.221 136		1411.221 145		1411.221 103		1411.221 93		1411.221 85
	1411.230 116		1411.230 203		1411.230 167		1411.230 136		1411.230 140		1411.230 128
	1411.238 92		1411.238 145		1411.238 184		1411.238 118		1411.238 132		1411.238 99
	1411.247 88		1411.247 170		1411.247 140		1411.247 124		1411.247 101		1411.247 102
	1411.255 127		1411.255 208		1411.255 183		1411.255 170		1411.255 124		1411.255 135
	1411.264 95		1411.264 175		1411.264 198		1411.264 148		1411.264 124		1411.264 101
	1411.272 114		1411.272 167		1411.272 151		1411.272 134		1411.272 102		1411.272 108
	1411.281 128		1411.281 180		1411.281 201		1411.281 170		1411.281 135		1411.281 134
	1411.289 110		1411.289 187		1411.289 186		1411.289 154		1411.289 124		1411.289 109
	1411.298 94		1411.298 185		1411.298 165		1411.298 139		1411.298 112		1411.298 99
	1411.306 128		1411.306 239		1411.306 244		1411.306 162		1411.306 145		1411.306 129
	1411.315 128		1411.315 247		1411.315 199		1411.315 149		1411.315 136		1411.315 101
	1411.323 97		1411.323 225		1411.323 185		1411.323 145		1411.323 123		1411.323 105
	1411.332 109		1411.332 299		1411.332 237		1411.332 178		1411.332 173		1411.332 140
	1411.341 90		1411.341 302		1411.341 190		1411.341 178		1411.341 158		1411.341 120
	1411.349 82		1411.349 251		1411.349 194		1411.349 158		1411.349 115		1411.349 109
	1411.358 100		1411.358 293		1411.358 250		1411.358 197		1411.358 161		1411.358 159
	1411.366 111		1411.366 275		1411.366 235		1411.366 195		1411.366 167		1411.366 143
	1411.375 78		1411.375 242		1411.375 193		1411.375 193		1411.375 162		1411.375 112
	1411.383 104		1411.383 249		1411.383 221		1411.383 190		1411.383 203		1411.383 185
	1411.392 89		1411.392 228		1411.392 218		1411.392 164		1411.392 164		1411.392 173
	1411.400 91		1411.400 215		1411.400 193		1411.400 161		1411.400 165		1411.400 127
	1411.409 103		1411.409 221		1411.409 209		1411.409 207		1411.409 244		1411.409 185
	1411.417 92		1411.417 211		1411.417 187		1411.417 198		1411.417 203		1411.417 154
	1411.426 88		1411.426 177		1411.426 173		1411.426 152		1411.426 193		1411.426 130
	1411.434 107		1411.434 199		1411.434 201		1411.434 207		1411.434 217		1411.434 192
	1411.443 94		1411.443 192		1411.443 184		1411.443 148		1411.443 163		1411.443 154
	1411.451 83		1411.451 151		1411.451 152		1411.451 139		1411.451 146		1411.451 169
	1411.460 98		1411.460 235		1411.460 194		1411.460 190		1411.460 189		1411.460 193
	1411.468 91		1411.468 192		1411.468 158		1411.468 166		1411.468 174		1411.468 142
	1411.477 69		1411.477 149		1411.477 140		1411.477 159		1411.477 144		1411.477 131
	1411.486 125		1411.486 167		1411.486 220		1411.486 161		1411.486 168		1411.486 167
	1411.494 79		1411.494 158		1411.494 167		1411.494 126		1411.494 148		1411.494 155
	1411.503 74		1411.503 152		1411.503 158		1411.503 116		1411.503 144		1411.503 113
	1411.511 98		1411.511 203		1411.511 197		1411.511 155		1411.511 166		1411.511 151
	1411.520 99		1411.520 159		1411.520 129		1411.520 145		1411.520 145		1411.520 120
	1411.528 92		1411.528 137		1411.528 133		1411.528 134		1411.528 125		1411.528 134
	1411.537 94		1411.537 168		1411.537 162		1411.537 183		1411.537 166		1411.537 147
	1411.545 80		1411.545 174		1411.545 144		1411.545 98		1411.545 98		1411.545 133
	1411.554 63		1411.554 171		1411.554 159		1411.554 88		1411.554 86		1411.554 89
	1411.562 108		1411.562 162		1411.562 190		1411.562 120		1411.562 128		1411.562 173
	1411.571 83		1411.571 140		1411.571 173		1411.571 110		1411.571 105		1411.571 109
	1411.579 70		1411.579 143		1411.579 133		1411.579 90		1411.579 102		1411.579 97
	1411.588 101		1411.588 173		1411.588 177		1411.588 172		1411.588 146		1411.588 142
	1411.596 93		1411.596 173		1411.596 138		1411.596 149		1411.596 96		1411.596 129
	1411.605 68		1411.605 169		1411.605 142		1411.605 118		1411.605 83		1411.605 99
	1411.613 106		1411.613 175		1411.613 169		1411.613 152		1411.613 134		1411.613 128
	1411.622 92		1411.622 160		1411.622 182		1411.622 110		1411.622 95		1411.622 102
	1411.630 79		1411.630 131		1411.630 128		1411.630 116		1411.630 83		1411.630 91
	1411.639 133		1411.639 171		1411.639 159		1411.639 155		1411.639 143		1411.639 130
	1411.648 74		1411.648 154		1411.648 137		1411.648 113		1411.648 103		1411.648 105
	1411.656 81		1411.656 152		1411.656 118		1411.656 73		1411.656 96		1411.656 123
	1411.665 89		1411.665 184		1411.665 144		1411.665 160		1411.665 132		1411.665 143
	1411.673 86		1411.673 149		1411.673 126		1411.673 129		1411.673 123		1411.673 100
	1411.682 65		1411.682 103		1411.682 129		1411.682 87		1411.682 89		1411.682 82
	1411.690 97		1411.690 176		1411.690 167		1411.690 141		1411.690 145		1411.690 131
	1411.699 74		1411.699 163		1411.699 142		1411.699 126		1411.699 104		1411.699 104
	1411.707 66		1411.707 131		1411.707 117		1411.707 110		1411.707 90		1411.707 72
	1411.716 94		1411.716 178		1411.716 161		1411.716 137		1411.716 121		1411.716 120
	1411.724 68		1411.724 162		1411.724 118		1411.724 133		1411.724 103		1411.724 82
	1411.733 60		1411.733 133		1411.733 108		1411.733 105		1411.733 82		1411.733 84
	1411.741 116		1411.741 158		1411.741 147		1411.741 139		1411.741 110		1411.741 125
	1411.750 91		1411.750 154		1411.750 119		1411.750 119		1411.750 96		1411.750 109
	1411.758 79		1411.758 99		1411.758 112		1411.758 106		1411.758 87		1411.758 89
	1411.767 103		1411.767 178		1411.767 157		1411.767 130		1411.767 94		1411.767 153
	1411.775 95		1411.775 153		1411.775 149		1411.775 106		1411.775 86		1411.775 116
	1411.784 62		1411.784 111		1411.784 139		1411.784 101		1411.784 81		1411.784 76
	1411.793 80		1411.793 175		1411.793 138		1411.793 135		1411.793 109		1411.793 137
	1411.801 83		1411.801 138		1411.801 111		1411.801 115		1411.801 97		1411.801 94
	1411.810 63		1411.810 109		1411.810 126		1411.810 81		1411.810 99		1411.810 101
	1411.818 122		1411.818 160		1411.818 140		1411.818 130		1411.818 117		1411.818 119
	1411.827 71		1411.827 138		1411.827 134		1411.827 101		1411.827 99		1411.827 99
	1411.835 74		1411.835 138		1411.835 127		1411.835 86		1411.835 98		1411.835 78
	1411.844 100		1411.844 184		1411.844 158		1411.844 143		1411.844 145		1411.844 114
	1411.852 76		1411.852 166		1411.852 114		1411.852 92		1411.852 125		1411.852 85
	1411.861 82		1411.861 127		1411.861 103		1411.861 106		1411.861 104		1411.861 111
	1411.869 110		1411.869 182		1411.869 177		1411.869 144		1411.869 93		1411.869 145
	1411.878 88		1411.878 143		1411.878 146		1411.878 126		1411.878 106		1411.878 101
	1411.886 91		1411.886 145		1411.886 111		1411.886 120		1411.886 90		1411.886 95
	1411.895 104		1411.895 156		1411.895 143		1411.895 144		1411.895 134		1411.895 140
	1411.903 78		1411.903 157		1411.903 143		1411.903 103		1411.903 119		1411.903 127
	1411.912 68		1411.912 92		1411.912 104		1411.912 101		1411.912 99		1411.912 77
	1411.920 112		1411.920 171		1411.920 145		1411.920 141		1411.920 117		1411.920 128
	1411.929 77		1411.929 141		1411.929 126		1411.929 107		1411.929 95		1411.929 83
	1411.938 88		1411.938 167		1411.938 117		1411.938 73		1411.938 80		1411.938 86
	1411.946 127		1411.946 190		1411.946 127		1411.946 114		1411.946 102		1411.946 121
	1411.955 89		1411.955 135		1411.955 111		1411.955 91		1411.955 108		1411.955 84
	1411.963 66		1411.963 101		1411.963 104		1411.963 84		1411.963 105		1411.963 83
	1411.972 115		1411.972 164		1411.972 132		1411.972 163		1411.972 129		1411.972 145
	1411.980 87		1411.980 147		1411.980 132		1411.980 124		1411.980 109		1411.980 113
	1411.989 76		1411.989 123		1411.989 97		1411.989 76		1411.989 87		1411.989 88
	1411.997 102		1411.997 148		1411.997 140		1411.997 135		1411.997 96		1411.997 132
	1412.006 72		1412.006 140		1412.006 129		1412.006 100		1412.006 110		1412.006 101
	1412.014 88		1412.014 145		1412.014 114		1412.014 103		1412.014 90		1412.014 85
	1412.023 99		1412.023 163		1412.023 164		1412.023 156		1412.023 109		1412.023 131
	1412.031 88		1412.031 140		1412.031 120		1412.031 114		1412.031 95		1412.031 95
	1412.040 83		1412.040 115		1412.040 111		1412.040 105		1412.040 86		1412.040 72
	1412.048 114		1412.048 151		1412.048 139		1412.048 149		1412.048 116		1412.048 115
	1412.057 80		1412.057 126		1412.057 151		1412.057 132		1412.057 96		1412.057 114
	1412.065 67		1412.065 121		1412.065 136		1412.065 105		1412.065 82		1412.065 81
	1412.074 92		1412.074 157		1412.074 168		1412.074 117		1412.074 97		1412.074 129
	1412.082 78		1412.082 172		1412.082 141		1412.082 87		1412.082 106		1412.082 82
	1412.091 74		1412.091 139		1412.091 122		1412.091 103		1412.091 98		1412.091 108
	1412.100 83		1412.100 189		1412.100 122		1412.100 147		1412.100 122		1412.100 144
	1412.108 90		1412.108 132		1412.108 119		1412.108 117		1412.108 87		1412.108 100
	1412.117 79		1412.117 161		1412.117 111		1412.117 102		1412.117 110		1412.117 109
	1412.125 105		1412.125 181		1412.125 163		1412.125 127		1412.125 106		1412.125 157
	1412.134 93		1412.134 139		1412.134 131		1412.134 117		1412.134 114		1412.134 103
	1412.142 92		1412.142 137		1412.142 131		1412.142 114		1412.142 132		1412.142 91
	1412.151 92		1412.151 175		1412.151 141		1412.151 152		1412.151 130		1412.151 116
	1412.159 112		1412.159 131		1412.159 99		1412.159 131		1412.159 108		1412.159 106
	1412.168 102		1412.168 110		1412.168 100		1412.168 114		1412.168 97		1412.168 104
	1412.176 109		1412.176 154		1412.176 165		1412.176 157		1412.176 145		1412.176 155
	1412.185 113		1412.185 125		1412.185 135		1412.185 114		1412.185 97		1412.185 100
	1412.193 79		1412.193 130		1412.193 102		1412.193 120		1412.193 95		1412.193 76
	1412.202 104		1412.202 188		1412.202 189		1412.202 132		1412.202 123		1412.202 108
	1412.210 116		1412.210 162		1412.210 158		1412.210 128		1412.210 100		1412.210 99
	1412.219 103		1412.219 122		1412.219 135		1412.219 118		1412.219 108		1412.219 92
	1412.227 116		1412.227 170		1412.227 200		1412.227 200		1412.227 149		1412.227 126
	1412.236 88		1412.236 163		1412.236 145		1412.236 138		1412.236 91		1412.236 101
	1412.245 100		1412.245 141		1412.245 151		1412.245 134		1412.245 96		1412.245 76
	1412.253 126		1412.253 172		1412.253 187		1412.253 185		1412.253 126		1412.253 123
	1412.262 98		1412.262 197		1412.262 144		1412.262 149		1412.262 92		1412.262 121
	1412.270 97		1412.270 192		1412.270 192		1412.270 136		1412.270 92		1412.270 102
	1412.279 117		1412.279 217		1412.279 217		1412.279 172		1412.279 169		1412.279 130
	1412.287 104		1412.287 193		1412.287 188		1412.287 159		1412.287 123		1412.287 127
	1412.296 88		1412.296 160		1412.296 183		1412.296 162		1412.296 126		1412.296 126
	1412.304 169		1412.304 217		1412.304 235		1412.304 180		1412.304 161		1412.304 128
	1412.313 109		1412.313 199		1412.313 201		1412.313 164		1412.313 124		1412.313 121
	1412.321 104		1412.321 188		1412.321 159		1412.321 181		1412.321 118		1412.321 112
	1412.330 121		1412.330 238		1412.330 266		1412.330 173		1412.330 162		1412.330 154
	1412.338 121		1412.338 241		1412.338 295		1412.338 160		1412.338 144		1412.338 118
	1412.347 96		1412.347 209		1412.347 191		1412.347 185		1412.347 132		1412.347 133
	1412.355 147		1412.355 244		1412.355 265		1412.355 197		1412.355 189		1412.355 144
	1412.364 113		1412.364 199		1412.364 275		1412.364 191		1412.364 140		1412.364 128
	1412.373 107		1412.373 219		1412.373 213		1412.373 150		1412.373 130		1412.373 116
	1412.381 126		1412.381 240		1412.381 254		1412.381 222		1412.381 181		1412.381 184
	1412.390 117		1412.390 244		1412.390 207		1412.390 191		1412.390 131		1412.390 124
	1412.398 129		1412.398 186		1412.398 167		1412.398 187		1412.398 124		1412.398 149
	1412.407 124		1412.407 231		1412.407 256		1412.407 230		1412.407 164		1412.407 183
	1412.415 99		1412.415 209		1412.415 227		1412.415 186		1412.415 129		1412.415 154
	1412.424 98		1412.424 210		1412.424 200		1412.424 161		1412.424 130		1412.424 131
	1412.432 121		1412.432 226		1412.432 240		1412.432 179		1412.432 169		1412.432 177
	1412.441 79		1412.441 178		1412.441 185		1412.441 145		1412.441 126		1412.441 160
	1412.449 76		1412.449 162		1412.449 163		1412.449 145		1412.449 118		1412.449 156
	1412.458 103		1412.458 198		1412.458 226		1412.458 171		1412.458 165		1412.458 197
	1412.466 107		1412.466 179		1412.466 162		1412.466 154		1412.466 161		1412.466 160
	1412.475 83		1412.475 179		1412.475 143		1412.475 141		1412.475 143		1412.475 154
	1412.483 99		1412.483 204		1412.483 188		1412.483 171		1412.483 163		1412.483 168
	1412.492 111		1412.492 201		1412.492 198		1412.492 176		1412.492 117		1412.492 143
	1412.500 92		1412.500 143		1412.500 172		1412.500 146		1412.500 124		1412.500 131
	1412.509 124		1412.509 220		1412.509 238		1412.509 193		1412.509 186		1412.509 146
	1412.518 99		1412.518 177		1412.518 177		1412.518 132		1412.518 147		1412.518 134
	1412.526 91		1412.526 131		1412.526 136		1412.526 156		1412.526 114		1412.526 155
	1412.535 119		1412.535 162		1412.535 198		1412.535 201		1412.535 136		1412.535 170
	1412.543 92		1412.543 174		1412.543 172		1412.543 135		1412.543 136		1412.543 138
	1412.552 96		1412.552 175		1412.552 158		1412.552 135		1412.552 93		1412.552 135
	1412.560 137		1412.560 213		1412.560 215		1412.560 155		1412.560 157		1412.560 177
	1412.569 107		1412.569 156		1412.569 175		1412.569 129		1412.569 133		1412.569 145
	1412.577 76		1412.577 173		1412.577 161		1412.577 106		1412.577 118		1412.577 150
	1412.586 113		1412.586 205		1412.586 245		1412.586 185		1412.586 149		1412.586 152
	1412.594 120		1412.594 160		1412.594 174		1412.594 138		1412.594 87		1412.594 129
	1412.603 84		1412.603 141		1412.603 170		1412.603 139		1412.603 92		1412.603 136
	1412.611 103		1412.611 149		1412.611 201		1412.611 146		1412.611 132		1412.611 172
	1412.620 101		1412.620 152		1412.620 209		1412.620 133		1412.620 128		1412.620 132
	1412.628 91		1412.628 162		1412.628 173		1412.628 112		1412.628 90		1412.628 112
	1412.637 132		1412.637 248		1412.637 216		1412.637 174		1412.637 144		1412.637 165
	1412.645 101		1412.645 162		1412.645 160		1412.645 133		1412.645 119		1412.645 147
	1412.654 109		1412.654 165		1412.654 129		1412.654 126		1412.654 100		1412.654 127
	1412.663 130		1412.663 218		1412.663 191		1412.663 152		1412.663 147		1412.663 162
	1412.671 114		1412.671 213		1412.671 183		1412.671 122		1412.671 115		1412.671 148
	1412.680 100		1412.680 172		1412.680 206		1412.680 115		1412.680 94		1412.680 137
	1412.688 137		1412.688 206		1412.688 237		1412.688 167		1412.688 179		1412.688 166
	1412.697 156		1412.697 230		1412.697 211		1412.697 151		1412.697 158		1412.697 140
	1412.705 109		1412.705 176		1412.705 173		1412.705 135		1412.705 93		1412.705 131
	1412.714 133		1412.714 194		1412.714 196		1412.714 176		1412.714 137		1412.714 160
	1412.722 112		1412.722 166		1412.722 166		1412.722 147		1412.722 129		1412.722 143
	1412.731 93		1412.731 165		1412.731 187		1412.731 125		1412.731 105		1412.731 111
	1412.739 156		1412.739 208		1412.739 239		1412.739 122		1412.739 153		1412.739 188
	1412.748 105		1412.748 191		1412.748 184		1412.748 152		1412.748 106		1412.748 160
	1412.756 120		1412.756 167		1412.756 179		1412.756 157		1412.756 97		1412.756 118
	1412.765 153		1412.765 192		1412.765 221		1412.765 172		1412.765 136		1412.765 187
	1412.773 111		1412.773 177		1412.773 191		1412.773 177		1412.773 129		1412.773 155
	1412.782 80		1412.782 164		1412.782 176		1412.782 117		1412.782 89		1412.782 135
	1412.791 120		1412.791 238		1412.791 226		1412.791 183		1412.791 162		1412.791 155
	1412.799 139		1412.799 178		1412.799 216		1412.799 143		1412.799 112		1412.799 125
	1412.808 120		1412.808 176		1412.808 188		1412.808 179		1412.808 133		1412.808 123
	1412.816 148		1412.816 208		1412.816 227		1412.816 181		1412.816 156		1412.816 151
	1412.825 94		1412.825 181		1412.825 183		1412.825 139		1412.825 115		1412.825 146
	1412.833 108		1412.833 202		1412.833 175		1412.833 123		1412.833 120		1412.833 118
	1412.842 144		1412.842 237		1412.842 225		1412.842 162		1412.842 138		1412.842 170
	1412.850 107		1412.850 172		1412.850 168		1412.850 123		1412.850 98		1412.850 134
	1412.859 99		1412.859 168		1412.859 142		1412.859 136		1412.859 92		1412.859 121
	1412.867 131		1412.867 267		1412.867 201		1412.867 153		1412.867 118		1412.867 188
	1412.876 109		1412.876 192		1412.876 181		1412.876 133		1412.876 120		1412.876 149
	1412.884 106		1412.884 202		1412.884 164		1412.884 163		1412.884 127		1412.884 148
	1412.893 128		1412.893 223		1412.893 201		1412.893 192		1412.893 157		1412.893 158
	1412.901 99		1412.901 190		1412.901 185		1412.901 134		1412.901 128		1412.901 133
	1412.910 94		1412.910 164		1412.910 170		1412.910 116		1412.910 117		1412.910 141
	1412.918 131		1412.918 242		1412.918 207		1412.918 142		1412.918 161		1412.918 163
	1412.927 130		1412.927 196		1412.927 177		1412.927 139		1412.927 102		1412.927 141
	1412.936 108		1412.936 213		1412.936 147		1412.936 130		1412.936 110		1412.936 146
	1412.944 137		1412.944 212		1412.944 200		1412.944 154		1412.944 168		1412.944 178
	1412.953 101		1412.953 182		1412.953 190		1412.953 135		1412.953 138		1412.953 140
	1412.961 102		1412.961 170		1412.961 176		1412.961 157		1412.961 110		1412.961 117
	1412.970 129		1412.970 235		1412.970 226		1412.970 181		1412.970 138		1412.970 153
	1412.978 113		1412.978 183		1412.978 170		1412.978 132		1412.978 127		1412.978 174
	1412.987 94		1412.987 153		1412.987 142		1412.987 114		1412.987 115		1412.987 110
	1412.995 133		1412.995 191		1412.995 214		1412.995 180		1412.995 170		1412.995 179
	1413.004 116		1413.004 172		1413.004 207		1413.004 130		1413.004 116		1413.004 157
	1413.012 104		1413.012 154		1413.012 146		1413.012 126		1413.012 117		1413.012 106
	1413.021 138		1413.021 227		1413.021 199		1413.021 172		1413.021 159		1413.021 148
	1413.029 143		1413.029 157		1413.029 180		1413.029 159		1413.029 144		1413.029 151
	1413.038 104		1413.038 137		1413.038 178		1413.038 116		1413.038 114		1413.038 111
	1413.046 162		1413.046 192		1413.046 235		1413.046 138		1413.046 147		1413.046 173
	1413.055 113		1413.055 166		1413.055 178		1413.055 154		1413.055 123		1413.055 137
	1413.064 94		1413.064 172		1413.064 169		1413.064 139		1413.064 121		1413.064 148
	1413.072 154		1413.072 184		1413.072 201		1413.072 173		1413.072 148		1413.072 140
	1413.081 124		1413.081 185		1413.081 158		1413.081 140		1413.081 159		1413.081 116
	1413.089 112		1413.089 178		1413.089 155		1413.089 111		1413.089 128		1413.089 108
	1413.098 125		1413.098 198		1413.098 213		1413.098 164		1413.098 162		1413.098 166
	1413.106 102		1413.106 193		1413.106 183		1413.106 138		1413.106 119		1413.106 139
	1413.115 98		1413.115 156		1413.115 186		1413.115 121		1413.115 99		1413.115 141
	1413.123 131		1413.123 213		1413.123 220		1413.123 176		1413.123 125		1413.123 152
	1413.132 112		1413.132 166		1413.132 162		1413.132 131		1413.132 110		1413.132 116
	1413.140 89		1413.140 179		1413.140 152		1413.140 110		1413.140 117		1413.140 133
	1413.149 105		1413.149 208		1413.149 192		1413.149 186		1413.149 150		1413.149 153
	1413.157 125		1413.157 171		1413.157 185		1413.157 132		1413.157 136		1413.157 119
	1413.166 97		1413.166 158		1413.166 165		1413.166 121		1413.166 106		1413.166 148
	1413.174 140		1413.174 212		1413.174 245		1413.174 156		1413.174 156		1413.174 163
	1413.183 123		1413.183 186		1413.183 172		1413.183 121		1413.183 112		1413.183 118
	1413.192 87		1413.192 137		1413.192 159		1413.192 128		1413.192 114		1413.192 108
	1413.200 125		1413.200 183		1413.200 212		1413.200 185		1413.200 141		1413.200 142
	1413.209 111		1413.209 181		1413.209 182		1413.209 183		1413.209 117		1413.209 136
	1413.217 91		1413.217 155		1413.217 188		1413.217 142		1413.217 95		1413.217 106
	1413.226 169		1413.226 221		1413.226 252		1413.226 151		1413.226 132		1413.226 154
	1413.234 130		1413.234 207		1413.234 204		1413.234 178		1413.234 114		1413.234 142
	1413.243 112		1413.243 155		1413.243 157		1413.243 160		1413.243 128		1413.243 141
	1413.251 149		1413.251 217		1413.251 269		1413.251 173		1413.251 127		1413.251 217
	1413.260 127		1413.260 163		1413.260 225		1413.260 135		1413.260 153		1413.260 144
	1413.268 114		1413.268 166		1413.268 183		1413.268 132		1413.268 139		1413.268 135
	1413.277 168		1413.277 291		1413.277 279		1413.277 201		1413.277 143		1413.277 178
	1413.285 124		1413.285 221		1413.285 257		1413.285 181		1413.285 143		1413.285 120
	1413.294 140		1413.294 188		1413.294 228		1413.294 145		1413.294 127		1413.294 144
	1413.302 166		1413.302 268		1413.302 292		1413.302 188		1413.302 163		1413.302 161
	1413.311 183		1413.311 194		1413.311 294		1413.311 182		1413.311 125		1413.311 153
	1413.320 111		1413.320 183		1413.320 218		1413.320 172		1413.320 117		1413.320 140
	1413.328 164		1413.328 246		1413.328 324		1413.328 204		1413.328 159		1413.328 190
	1413.337 164		1413.337 243		1413.337 313		1413.337 180		1413.337 150		1413.337 177
	1413.345 135		1413.345 227		1413.345 248		1413.345 200		1413.345 166		1413.345 177
	1413.354 185		1413.354 278		1413.354 308		1413.354 239		1413.354 168		1413.354 199
	1413.362 122		1413.362 248		1413.362 281		1413.362 207		1413.362 164		1413.362 186
	1413.371 129		1413.371 210		1413.371 296		1413.371 198		1413.371 126		1413.371 144
	1413.379 163		1413.379 246		1413.379 321		1413.379 254		1413.379 166		1413.379 217
	1413.388 150		1413.388 281		1413.388 300		1413.388 215		1413.388 131		1413.388 195
	1413.396 158		1413.396 218		1413.396 262		1413.396 165		1413.396 138		1413.396 182
	1413.405 196		1413.405 278		1413.405 333		1413.405 254		1413.405 168		1413.405 275
	1413.413 151		1413.413 256		1413.413 304		1413.413 186		1413.413 156		1413.413 186
	1413.422 123		1413.422 236		1413.422 238		1413.422 175		1413.422 147		1413.422 224
	1413.430 150		1413.430 260		1413.430 318		1413.430 245		1413.430 158		1413.430 254
	1413.439 145		1413.439 215		1413.439 263		1413.439 254		1413.439 166		1413.439 235
	1413.448 132		1413.448 216		1413.448 266		1413.448 150		1413.448 149		1413.448 151
	1413.456 161		1413.456 270		1413.456 367		1413.456 215		1413.456 186		1413.456 211
	1413.465 135		1413.465 217		1413.465 330		1413.465 211		1413.465 166		1413.465 195
	1413.473 140		1413.473 197		1413.473 288		1413.473 201		1413.473 157		1413.473 183
	1413.482 192		1413.482 277		1413.482 325		1413.482 220		1413.482 180		1413.482 249
	1413.490 160		1413.490 244		1413.490 249		1413.490 154		1413.490 146		1413.490 213
	1413.499 148		1413.499 230		1413.499 244		1413.499 171		1413.499 118		1413.499 212
	1413.507 194		1413.507 292		1413.507 307		1413.507 212		1413.507 172		1413.507 243
	1413.516 173		1413.516 276		1413.516 272		1413.516 170		1413.516 128		1413.516 197
	1413.524 162		1413.524 219		1413.524 251		1413.524 167		1413.524 118		1413.524 170
	1413.533 206		1413.533 280		1413.533 332		1413.533 272		1413.533 167		1413.533 229
	1413.541 163		1413.541 221		1413.541 314		1413.541 205		1413.541 162		1413.541 206
	1413.550 147		1413.550 219		1413.550 316		1413.550 176		1413.550 136		1413.550 178
	1413.558 196		1413.558 308		1413.558 353		1413.558 200		1413.558 138		1413.558 272
	1413.567 171		1413.567 285		1413.567 368		1413.567 174		1413.567 120		1413.567 175
	1413.576 140		1413.576 227		1413.576 312		1413.576 169		1413.576 119		1413.576 173
	1413.584 182		1413.584 243		1413.584 382		1413.584 213		1413.584 195		1413.584 248
	1413.593 188		1413.593 248		1413.593 322		1413.593 199		1413.593 130		1413.593 196
	1413.601 188		1413.601 284		1413.601 273		1413.601 207		1413.601 139		1413.601 195
	1413.610 243		1413.610 297		1413.610 432		1413.610 234		1413.610 160		1413.610 235
	1413.618 215		1413.618 255		1413.618 306		1413.618 210		1413.618 138		1413.618 218
	1413.627 154		1413.627 265		1413.627 297		1413.627 154		1413.627 141		1413.627 218
	1413.635 184		1413.635 393		1413.635 374		1413.635 200		1413.635 184		1413.635 257
	1413.644 187		1413.644 314		1413.644 329		1413.644 212		1413.644 140		1413.644 207
	1413.652 166		1413.652 297		1413.652 301		1413.652 205		1413.652 130		1413.652 253
	1413.661 244		1413.661 370		1413.661 390		1413.661 227		1413.661 217		1413.661 302
	1413.669 242		1413.669 316		1413.669 369		1413.669 189		1413.669 161		1413.669 212
	1413.678 182		1413.678 268		1413.678 366		1413.678 207		1413.678 143		1413.678 221
	1413.686 262		1413.686 366		1413.686 412		1413.686 259		1413.686 197		1413.686 299
	1413.695 227		1413.695 328		1413.695 337		1413.695 221		1413.695 139		1413.695 226
	1413.704 208		1413.704 347		1413.704 309		1413.704 189		1413.704 116		1413.704 221
	1413.712 236		1413.712 393		1413.712 394		1413.712 258		1413.712 184		1413.712 249
	1413.721 201		1413.721 344		1413.721 395		1413.721 221		1413.721 180		1413.721 223
	1413.729 191		1413.729 285		1413.729 404		1413.729 220		1413.729 150		1413.729 206
	1413.738 252		1413.738 377		1413.738 446		1413.738 289		1413.738 182		1413.738 304
	1413.746 204		1413.746 326		1413.746 406		1413.746 255		1413.746 175		1413.746 228
	1413.755 171		1413.755 306		1413.755 397		1413.755 219		1413.755 146		1413.755 231
	1413.763 243		1413.763 385		1413.763 472		1413.763 294		1413.763 183		1413.763 288
	1413.772 193		1413.772 344		1413.772 354		1413.772 241		1413.772 191		1413.772 265
	1413.780 212		1413.780 273		1413.780 330		1413.780 208		1413.780 167		1413.780 235
	1413.789 255		1413.789 378		1413.789 471		1413.789 254		1413.789 220		1413.789 329
	1413.797 220		1413.797 349		1413.797 437		1413.797 251		1413.797 181		1413.797 303
	1413.806 185		1413.806 316		1413.806 380		1413.806 267		1413.806 179		1413.806 219
	1413.814 213		1413.814 420		1413.814 457		1413.814 271		1413.814 192		1413.814 329
	1413.823 186		1413.823 353		1413.823 370		1413.823 221		1413.823 194		1413.823 295
	1413.832 154		1413.832 297		1413.832 344		1413.832 235		1413.832 174		1413.832 237
	1413.840 256		1413.840 385		1413.840 476		1413.840 264		1413.840 218		1413.840 285
	1413.849 197		1413.849 318		1413.849 414		1413.849 208		1413.849 202		1413.849 263
	1413.857 176		1413.857 301		1413.857 384		1413.857 200		1413.857 162		1413.857 243
	1413.866 242		1413.866 372		1413.866 418		1413.866 293		1413.866 214		1413.866 261
	1413.874 179		1413.874 341		1413.874 367		1413.874 246		1413.874 190		1413.874 264
	1413.883 165		1413.883 325		1413.883 352		1413.883 220		1413.883 190		1413.883 229
	1413.891 208		1413.891 390		1413.891 410		1413.891 260		1413.891 235		1413.891 350
	1413.900 166		1413.900 345		1413.900 383		1413.900 263		1413.900 188		1413.900 260
	1413.908 162		1413.908 322		1413.908 367		1413.908 191		1413.908 173		1413.908 249
	1413.917 220		1413.917 413		1413.917 463		1413.917 244		1413.917 224		1413.917 305
	1413.925 179		1413.925 337		1413.925 401		1413.925 211		1413.925 178		1413.925 258
	1413.934 160		1413.934 302		1413.934 340		1413.934 188		1413.934 191		1413.934 220
	1413.942 212		1413.942 342		1413.942 446		1413.942 228		1413.942 238		1413.942 287
	1413.951 175		1413.951 336		1413.951 366		1413.951 234		1413.951 207		1413.951 259
	1413.960 179		1413.960 331		1413.960 346		1413.960 207		1413.960 193		1413.960 248
	1413.968 218		1413.968 386		1413.968 391		1413.968 250		1413.968 201		1413.968 287
	1413.977 189		1413.977 338		1413.977 351		1413.977 234		1413.977 157		1413.977 256
	1413.985 173		1413.985 292		1413.985 362		1413.985 223		1413.985 150		1413.985 212
	1413.994 227		1413.994 305		1413.994 460		1413.994 247		1413.994 277		1413.994 284
	1414.002 201		1414.002 324		1414.002 364		1414.002 202		1414.002 206		1414.002 226
	1414.011 185		1414.011 273		1414.011 341		1414.011 245		1414.011 169		1414.011 184
	1414.019 215		1414.019 340		1414.019 413		1414.019 276		1414.019 216		1414.019 272
	1414.028 206		1414.028 300		1414.028 339		1414.028 204		1414.028 206		1414.028 229
	1414.036 188		1414.036 257		1414.036 334		1414.036 214		1414.036 149		1414.036 213
	1414.045 221		1414.045 366		1414.045 381		1414.045 252		1414.045 194		1414.045 265
	1414.053 183		1414.053 289		1414.053 340		1414.053 218		1414.053 162		1414.053 265
	1414.062 152		1414.062 244		1414.062 315		1414.062 217		1414.062 135		1414.062 232
	1414.071 222		1414.071 319		1414.071 403		1414.071 255		1414.071 230		1414.071 304
	1414.079 197		1414.079 298		1414.079 362		1414.079 243		1414.079 209		1414.079 274
	1414.088 177		1414.088 251		1414.088 333		1414.088 209		1414.088 169		1414.088 216
	1414.096 212		1414.096 304		1414.096 398		1414.096 269		1414.096 234		1414.096 300
	1414.105 160		1414.105 273		1414.105 364		1414.105 212		1414.105 202		1414.105 215
	1414.113 175		1414.113 224		1414.113 331		1414.113 200		1414.113 166		1414.113 193
	1414.122 271		1414.122 334		1414.122 381		1414.122 261		1414.122 216		1414.122 270
	1414.130 219		1414.130 309		1414.130 355		1414.130 181		1414.130 143		1414.130 241
	1414.139 196		1414.139 271		1414.139 352		1414.139 206		1414.139 141		1414.139 238
	1414.147 211		1414.147 351		1414.147 388		1414.147 287		1414.147 194		1414.147 297
	1414.156 178		1414.156 280		1414.156 324		1414.156 254		1414.156 166		1414.156 254
	1414.164 184		1414.164 252		1414.164 339		1414.164 225		1414.164 163		1414.164 242
	1414.173 235		1414.173 279		1414.173 376		1414.173 260		1414.173 218		1414.173 245
	1414.181 216		1414.181 275		1414.181 369		1414.181 216		1414.181 215		1414.181 220
	1414.190 183		1414.190 251		1414.190 304		1414.190 206		1414.190 159		1414.190 207
	1414.199 239		1414.199 314		1414.199 407		1414.199 253		1414.199 205		1414.199 268
	1414.207 205		1414.207 257		1414.207 382		1414.207 236		1414.207 185		1414.207 248
	1414.216 169		1414.216 233		1414.216 350		1414.216 232		1414.216 170		1414.216 223
	1414.224 233		1414.224 316		1414.224 403		1414.224 257		1414.224 236		1414.224 281
	1414.233 191		1414.233 324		1414.233 388		1414.233 217		1414.233 174		1414.233 253
	1414.241 217		1414.241 296		1414.241 318		1414.241 192		1414.241 122		1414.241 233
	1414.250 265		1414.250 360		1414.250 433		1414.250 252		1414.250 161		1414.250 294
	1414.258 234		1414.258 294		1414.258 347		1414.258 209		1414.258 188		1414.258 244
	1414.267 183		1414.267 270		1414.267 338		1414.267 223		1414.267 146		1414.267 229
	1414.275 258		1414.275 364		1414.275 430		1414.275 265		1414.275 195		1414.275 276
	1414.284 237		1414.284 325		1414.284 369		1414.284 239		1414.284 200		1414.284 301
	1414.292 180		1414.292 281		1414.292 402		1414.292 209		1414.292 156		1414.292 219
	1414.301 213		1414.301 352		1414.301 460		1414.301 304		1414.301 185		1414.301 298
	1414.310 221		1414.310 293		1414.310 413		1414.310 200		1414.310 160		1414.310 206
	1414.318 220		1414.318 271		1414.318 394		1414.318 244		1414.318 168		1414.318 199
	1414.327 279		1414.327 380		1414.327 518		1414.327 305		1414.327 218		1414.327 281
	1414.335 238		1414.335 369		1414.335 501		1414.335 245		1414.335 235		1414.335 249
	1414.344 226		1414.344 287		1414.344 395		1414.344 223		1414.344 178		1414.344 245
	1414.352 288		1414.352 345		1414.352 518		1414.352 291		1414.352 221		1414.352 306
	1414.361 221		1414.361 357		1414.361 512		1414.361 250		1414.361 164		1414.361 231
	1414.369 187		1414.369 318		1414.369 388		1414.369 256		1414.369 150		1414.369 257
	1414.378 269		1414.378 381		1414.378 489		1414.378 321		1414.378 228		1414.378 317
	1414.386 238		1414.386 346		1414.386 492		1414.386 254		1414.386 200		1414.386 270
	1414.395 206		1414.395 299		1414.395 475		1414.395 236		1414.395 163		1414.395 254
	1414.403 275		1414.403 355		1414.403 483		1414.403 293		1414.403 212		1414.403 328
	1414.412 278		1414.412 334		1414.412 472		1414.412 268		1414.412 162		1414.412 286
	1414.420 230		1414.420 298		1414.420 474		1414.420 201		1414.420 186		1414.420 261
	1414.429 283		1414.429 366		1414.429 520		1414.429 327		1414.429 239		1414.429 324
	1414.438 247		1414.438 353		1414.438 471		1414.438 289		1414.438 172		1414.438 290
	1414.446 201		1414.446 374		1414.446 465		1414.446 218		1414.446 148		1414.446 246
	1414.455 223		1414.455 486		1414.455 502		1414.455 294		1414.455 207		1414.455 351
	1414.463 203		1414.463 343		1414.463 449		1414.463 297		1414.463 165		1414.463 287
	1414.472 246		1414.472 283		1414.472 414		1414.472 242		1414.472 176		1414.472 268
	1414.480 325		1414.480 364		1414.480 551		1414.480 328		1414.480 255		1414.480 356
	1414.489 279		1414.489 354		1414.489 482		1414.489 285		1414.489 167		1414.489 297
	1414.497 246		1414.497 358		1414.497 436		1414.497 253		1414.497 174		1414.497 285
	1414.506 272		1414.506 455		1414.506 595		1414.506 330		1414.506 212		1414.506 340
	1414.514 270		1414.514 424		1414.514 560		1414.514 267		1414.514 190		1414.514 276
	1414.523 240		1414.523 396		1414.523 506		1414.523 261		1414.523 140		1414.523 254
	1414.531 324		1414.531 491		1414.531 592		1414.531 332		1414.531 214		1414.531 332
	1414.540 349		1414.540 353		1414.540 534		1414.540 304		1414.540 154		1414.540 297
	1414.549 283		1414.549 406		1414.549 503		1414.549 287		1414.549 161		1414.549 273
	1414.557 342		1414.557 489		1414.557 646		1414.557 342		1414.557 248		1414.557 340
	1414.566 284		1414.566 435		1414.566 572		1414.566 321		1414.566 162		1414.566 292
	1414.574 232		1414.574 431		1414.574 536		1414.574 262		1414.574 159		1414.574 302
	1414.583 280		1414.583 473		1414.583 624		1414.583 350		1414.583 216		1414.583 400
	1414.591 267		1414.591 445		1414.591 562		1414.591 292		1414.591 210		1414.591 348
	1414.600 241		1414.600 420		1414.600 544		1414.600 286		1414.600 172		1414.600 311
	1414.608 340		1414.608 573		1414.608 624		1414.608 366		1414.608 215		1414.608 398
	1414.617 357		1414.617 496		1414.617 645		1414.617 309		1414.617 189		1414.617 378
	1414.625 310		1414.625 453		1414.625 566		1414.625 288		1414.625 162		1414.625 320
	1414.634 342		1414.634 512		1414.634 694		1414.634 335		1414.634 223		1414.634 393
	1414.642 264		1414.642 454		1414.642 634		1414.642 287		1414.642 164		1414.642 346
	1414.651 283		1414.651 466		1414.651 605		1414.651 306		1414.651 181		1414.651 372
	1414.660 402		1414.660 546		1414.660 720		1414.660 383		1414.660 201		1414.660 409
	1414.668 341		1414.668 583		1414.668 590		1414.668 293		1414.668 195		1414.668 353
	1414.677 327		1414.677 531		1414.677 581		1414.677 285		1414.677 172		1414.677 334
	1414.685 351		1414.685 620		1414.685 780		1414.685 369		1414.685 259		1414.685 341
	1414.694 324		1414.694 505		1414.694 745		1414.694 336		1414.694 218		1414.694 350
	1414.702 249		1414.702 443		1414.702 639		1414.702 319		1414.702 232		1414.702 322
	1414.711 313		1414.711 585		1414.711 764		1414.711 385		1414.711 309		1414.711 440
	1414.719 321		1414.719 531		1414.719 659		1414.719 369		1414.719 257		1414.719 400
	1414.728 289		1414.728 502		1414.728 583		1414.728 326		1414.728 201		1414.728 369
	1414.736 349		1414.736 583		1414.736 756		1414.736 396		1414.736 275		1414.736 461
	1414.745 295		1414.745 548		1414.745 733		1414.745 385		1414.745 185		1414.745 413
	1414.753 245		1414.753 474		1414.753 629		1414.753 319		1414.753 208		1414.753 336
	1414.762 356		1414.762 631		1414.762 732		1414.762 375		1414.762 292		1414.762 416
	1414.770 336		1414.770 614		1414.770 679		1414.770 327		1414.770 279		1414.770 337
	1414.779 294		1414.779 588		1414.779 661		1414.779 324		1414.779 231		1414.779 342
	1414.788 349		1414.788 658		1414.788 846		1414.788 387		1414.788 285		1414.788 454
	1414.796 364		1414.796 574		1414.796 733		1414.796 325		1414.796 210		1414.796 364
	1414.805 291		1414.805 527		1414.805 697		1414.805 356		1414.805 211		1414.805 330
	1414.813 341		1414.813 641		1414.813 843		1414.813 420		1414.813 301		1414.813 374
	1414.822 283		1414.822 545		1414.822 665		1414.822 347		1414.822 272		1414.822 405
	1414.830 258		1414.830 481		1414.830 640		1414.830 293		1414.830 257		1414.830 385
	1414.839 362		1414.839 587		1414.839 787		1414.839 358		1414.839 337		1414.839 440
	1414.847 320		1414.847 554		1414.847 671		1414.847 351		1414.847 268		1414.847 423
	1414.856 336		1414.856 526		1414.856 560		1414.856 317		1414.856 238		1414.856 353
	1414.864 424		1414.864 614		1414.864 683		1414.864 410		1414.864 327		1414.864 441
	1414.873 356		1414.873 567		1414.873 688		1414.873 363		1414.873 235		1414.873 386
	1414.881 287		1414.881 517		1414.881 586		1414.881 287		1414.881 225		1414.881 343
	1414.890 349		1414.890 570		1414.890 712		1414.890 385		1414.890 293		1414.890 414
	1414.899 339		1414.899 505		1414.899 642		1414.899 357		1414.899 246		1414.899 372
	1414.907 289		1414.907 427		1414.907 608		1414.907 312		1414.907 224		1414.907 361
	1414.916 297		1414.916 495		1414.916 732		1414.916 378		1414.916 286		1414.916 430
	1414.924 295		1414.924 496		1414.924 651		1414.924 352		1414.924 241		1414.924 385
	1414.933 277		1414.933 507		1414.933 636		1414.933 299		1414.933 248		1414.933 354
	1414.941 359		1414.941 541		1414.941 677		1414.941 348		1414.941 313		1414.941 438
	1414.950 316		1414.950 455		1414.950 567		1414.950 338		1414.950 285		1414.950 372
	1414.958 255		1414.958 464		1414.958 624		1414.958 289		1414.958 237		1414.958 356
	1414.967 382		1414.967 541		1414.967 706		1414.967 389		1414.967 285		1414.967 403
	1414.975 332		1414.975 449		1414.975 642		1414.975 366		1414.975 262		1414.975 393
	1414.984 287		1414.984 470		1414.984 617		1414.984 315		1414.984 253		1414.984 326
	1414.992 333		1414.992 567		1414.992 720		1414.992 393		1414.992 304		1414.992 412
	1415.001 292		1415.001 517		1415.001 638		1415.001 331		1415.001 273		1415.001 319
	1415.010 260		1415.010 462		1415.010 526		1415.010 287		1415.010 235		1415.010 308
	1415.018 292		1415.018 523		1415.018 632		1415.018 400		1415.018 285		1415.018 419
	1415.027 284		1415.027 496		1415.027 656		1415.027 321		1415.027 265		1415.027 339
	1415.035 279		1415.035 377		1415.035 591		1415.035 276		1415.035 226		1415.035 313
	1415.044 393		1415.044 460		1415.044 637		1415.044 353		1415.044 316		1415.044 405
	1415.052 331		1415.052 504		1415.052 579		1415.052 318		1415.052 242		1415.052 310
	1415.061 236		1415.061 448		1415.061 497		1415.061 241		1415.061 203		1415.061 293
	1415.069 320		1415.069 473		1415.069 624		1415.069 335		1415.069 277		1415.069 414
	1415.078 248		1415.078 415		1415.078 547		1415.078 337		1415.078 235		1415.078 339
	1415.086 227		1415.086 367		1415.086 540		1415.086 330		1415.086 227		1415.086 301
	1415.095 295		1415.095 433		1415.095 647		1415.095 376		1415.095 266		1415.095 425
	1415.103 275		1415.103 381		1415.103 499		1415.103 327		1415.103 234		1415.103 333
	1415.112 265		1415.112 371		1415.112 435		1415.112 266		1415.112 194		1415.112 278
	1415.121 310		1415.121 455		1415.121 584		1415.121 350		1415.121 245		1415.121 348
	1415.129 288		1415.129 390		1415.129 528		1415.129 330		1415.129 193		1415.129 318
	1415.138 286		1415.138 337		1415.138 490		1415.138 301		1415.138 177		1415.138 301
	1415.146 306		1415.146 408		1415.146 598		1415.146 327		1415.146 274		1415.146 372
	1415.155 295		1415.155 395		1415.155 524		1415.155 302		1415.155 220		1415.155 316
	1415.163 252		1415.163 373		1415.163 493		1415.163 330		1415.163 185		1415.163 292
	1415.172 304		1415.172 430		1415.172 598		1415.172 354		1415.172 247		1415.172 367
	1415.180 294		1415.180 410		1415.180 475		1415.180 277		1415.180 217		1415.180 304
	1415.189 244		1415.189 349		1415.189 491		1415.189 254		1415.189 211		1415.189 291
	1415.197 307		1415.197 481		1415.197 583		1415.197 342		1415.197 243		1415.197 342
	1415.206 258		1415.206 440		1415.206 494		1415.206 289		1415.206 218		1415.206 314
	1415.214 239		1415.214 346		1415.214 505		1415.214 247		1415.214 202		1415.214 253
	1415.223 311		1415.223 456		1415.223 550		1415.223 295		1415.223 234		1415.223 305
	1415.232 308		1415.232 402		1415.232 486		1415.232 246		1415.232 199		1415.232 281
	1415.240 287		1415.240 375		1415.240 483		1415.240 212		1415.240 154		1415.240 306
	1415.249 300		1415.249 457		1415.249 608		1415.249 326		1415.249 251		1415.249 375
	1415.257 248		1415.257 485		1415.257 516		1415.257 294		1415.257 200		1415.257 317
	1415.266 208		1415.266 452		1415.266 537		1415.266 271		1415.266 185		1415.266 297
	1415.274 309		1415.274 525		1415.274 608		1415.274 314		1415.274 248		1415.274 362
	1415.283 289		1415.283 441		1415.283 600		1415.283 286		1415.283 182		1415.283 310
	1415.291 256		1415.291 432		1415.291 520		1415.291 281		1415.291 162		1415.291 290
	1415.300 319		1415.300 493		1415.300 684		1415.300 341		1415.300 221		1415.300 385
	1415.308 345		1415.308 446		1415.308 536		1415.308 319		1415.308 218		1415.308 341
	1415.317 308		1415.317 420		1415.317 555		1415.317 311		1415.317 153		1415.317 334
	1415.325 346		1415.325 475		1415.325 670		1415.325 367		1415.325 208		1415.325 434
	1415.334 329		1415.334 411		1415.334 606		1415.334 315		1415.334 210		1415.334 328
	1415.343 350		1415.343 377		1415.343 525		1415.343 301		1415.343 206		1415.343 307
	1415.351 354		1415.351 484		1415.351 641		1415.351 384		1415.351 259		1415.351 399
	1415.360 301		1415.360 438		1415.360 587		1415.360 299		1415.360 239		1415.360 350
	1415.368 232		1415.368 372		1415.368 533		1415.368 278		1415.368 193		1415.368 340
	1415.377 339		1415.377 483		1415.377 627		1415.377 350		1415.377 262		1415.377 448
	1415.385 356		1415.385 521		1415.385 582		1415.385 343		1415.385 221		1415.385 353
	1415.394 260		1415.394 498		1415.394 560		1415.394 299		1415.394 180		1415.394 341
	1415.402 350		1415.402 530		1415.402 716		1415.402 377		1415.402 256		1415.402 422
	1415.411 308		1415.411 428		1415.411 646		1415.411 342		1415.411 198		1415.411 376
	1415.419 273		1415.419 371		1415.419 574		1415.419 371		1415.419 207		1415.419 339
	1415.428 308		1415.428 534		1415.428 716		1415.428 410		1415.428 251		1415.428 417
	1415.436 297		1415.436 480		1415.436 640		1415.436 335		1415.436 244		1415.436 345
	1415.445 279		1415.445 440		1415.445 536		1415.445 295		1415.445 190		1415.445 321
	1415.454 321		1415.454 593		1415.454 720		1415.454 322		1415.454 280		1415.454 353
	1415.462 347		1415.462 480		1415.462 638		1415.462 344		1415.462 227		1415.462 340
	1415.471 319		1415.471 390		1415.471 546		1415.471 310		1415.471 206		1415.471 331
	1415.479 374		1415.479 519		1415.479 670		1415.479 348		1415.479 277		1415.479 458
	1415.488 378		1415.488 424		1415.488 584		1415.488 338		1415.488 202		1415.488 442
	1415.496 339		1415.496 480		1415.496 522		1415.496 273		1415.496 187		1415.496 370
	1415.505 391		1415.505 565		1415.505 744		1415.505 420		1415.505 254		1415.505 424
	1415.513 334		1415.513 494		1415.513 638		1415.513 345		1415.513 228		1415.513 389
	1415.522 298		1415.522 412		1415.522 621		1415.522 275		1415.522 176		1415.522 335
	1415.530 371		1415.530 520		1415.530 764		1415.530 333		1415.530 235		1415.530 402
	1415.539 357		1415.539 475		1415.539 674		1415.539 353		1415.539 196		1415.539 368
	1415.547 317		1415.547 413		1415.547 564		1415.547 335		1415.547 225		1415.547 348
	1415.556 371		1415.556 522		1415.556 651		1415.556 413		1415.556 230		1415.556 414
	1415.565 322		1415.565 393		1415.565 603		1415.565 342		1415.565 216		1415.565 352
	1415.573 286		1415.573 435		1415.573 614		1415.573 290		1415.573 176		1415.573 375
	1415.582 347		1415.582 509		1415.582 757		1415.582 366		1415.582 230		1415.582 415
	1415.590 299		1415.590 465		1415.590 710		1415.590 338		1415.590 211		1415.590 413
	1415.599 286		1415.599 425		1415.599 608		1415.599 296		1415.599 214		1415.599 377
	1415.607 337		1415.607 542		1415.607 767		1415.607 366		1415.607 241		1415.607 454
	1415.616 374		1415.616 490		1415.616 708		1415.616 327		1415.616 202		1415.616 335
	1415.624 304		1415.624 460		1415.624 659		1415.624 336		1415.624 173		1415.624 338
	1415.633 402		1415.633 596		1415.633 739		1415.633 369		1415.633 207		1415.633 407
	1415.641 373		1415.641 536		1415.641 726		1415.641 351		1415.641 188		1415.641 392
	1415.650 286		1415.650 472		1415.650 660		1415.650 330		1415.650 187		1415.650 393
	1415.659 325		1415.659 616		1415.659 756		1415.659 387		1415.659 268		1415.659 448
	1415.667 329		1415.667 524		1415.667 718		1415.667 360		1415.667 190		1415.667 372
	1415.676 337		1415.676 511		1415.676 606		1415.676 307		1415.676 217		1415.676 398
	1415.684 365		1415.684 654		1415.684 781		1415.684 378		1415.684 255		1415.684 525
	1415.693 329		1415.693 582		1415.693 667		1415.693 369		1415.693 251		1415.693 449
	1415.701 284		1415.701 484		1415.701 617		1415.701 329		1415.701 215		1415.701 401
	1415.710 389		1415.710 564		1415.710 799		1415.710 380		1415.710 293		1415.710 481
	1415.718 321		1415.718 553		1415.718 703		1415.718 375		1415.718 220		1415.718 395
	1415.727 307		1415.727 501		1415.727 610		1415.727 352		1415.727 213		1415.727 377
	1415.735 378		1415.735 605		1415.735 769		1415.735 437		1415.735 274		1415.735 468
	1415.744 325		1415.744 571		1415.744 645		1415.744 395		1415.744 226		1415.744 405
	1415.752 295		1415.752 521		1415.752 524		1415.752 314		1415.752 175		1415.752 353
	1415.761 341		1415.761 627		1415.761 660		1415.761 427		1415.761 219		1415.761 471
	1415.770 322		1415.770 520		1415.770 675		1415.770 428		1415.770 198		1415.770 444
	1415.778 296		1415.778 484		1415.778 667		1415.778 340		1415.778 221		1415.778 378
	1415.787 322		1415.787 644		1415.787 828		1415.787 383		1415.787 275		1415.787 436
	1415.795 269		1415.795 522		1415.795 623		1415.795 331		1415.795 222		1415.795 373
	1415.804 273		1415.804 438		1415.804 583		1415.804 286		1415.804 229		1415.804 356
	1415.812 361		1415.812 545		1415.812 701		1415.812 412		1415.812 269		1415.812 447
	1415.821 278		1415.821 527		1415.821 650		1415.821 359		1415.821 226		1415.821 360
	1415.829 230		1415.829 448		1415.829 592		1415.829 297		1415.829 202		1415.829 346
	1415.838 356		1415.838 553		1415.838 770		1415.838 372		1415.838 298		1415.838 456
	1415.846 268		1415.846 482		1415.846 634		1415.846 327		1415.846 247		1415.846 355
	1415.855 266		1415.855 461		1415.855 536		1415.855 323		1415.855 265		1415.855 327
	1415.863 350		1415.863 562		1415.863 647		1415.863 404		1415.863 343		1415.863 454
	1415.872 245		1415.872 492		1415.872 619		1415.872 314		1415.872 234		1415.872 394
	1415.881 248		1415.881 473		1415.881 587		1415.881 268		1415.881 212		1415.881 323
	1415.889 319		1415.889 583		1415.889 622		1415.889 355		1415.889 299		1415.889 418
	1415.898 286		1415.898 499		1415.898 595		1415.898 334		1415.898 225		1415.898 378
	1415.906 293		1415.906 468		1415.906 539		1415.906 275		1415.906 214		1415.906 347
	1415.915 354		1415.915 577		1415.915 689		1415.915 345		1415.915 320		1415.915 378
	1415.923 265		1415.923 509		1415.923 601		1415.923 310		1415.923 230		1415.923 387
	1415.932 279		1415.932 458		1415.932 493		1415.932 255		1415.932 214		1415.932 330
	1415.940 325		1415.940 504		1415.940 622		1415.940 362		1415.940 245		1415.940 461
	1415.949 322		1415.949 458		1415.949 590		1415.949 334		1415.949 220		1415.949 383
	1415.957 279		1415.957 420		1415.957 551		1415.957 279		1415.957 164		1415.957 341
	1415.966 390		1415.966 456		1415.966 633		1415.966 339		1415.966 234		1415.966 434
	1415.975 348		1415.975 402		1415.975 518		1415.975 270		1415.975 222		1415.975 363
	1415.983 274		1415.983 450		1415.983 526		1415.983 281		1415.983 206		1415.983 304
	1415.992 309		1415.992 480		1415.992 577		1415.992 340		1415.992 256		1415.992 365
	1416.000 281		1416.000 429		1416.000 505		1416.000 283		1416.000 194		1416.000 325
	1416.009 283		1416.009 368		1416.009 421		1416.009 283		1416.009 210		1416.009 265
	1416.017 303		1416.017 488		1416.017 601		1416.017 315		1416.017 256		1416.017 331
	1416.026 268		1416.026 421		1416.026 523		1416.026 305		1416.026 229		1416.026 316
	1416.034 214		1416.034 422		1416.034 467		1416.034 272		1416.034 210		1416.034 271
	1416.043 299		1416.043 492		1416.043 547		1416.043 347		1416.043 291		1416.043 357
	1416.051 268		1416.051 452		1416.051 472		1416.051 243		1416.051 198		1416.051 293
	1416.060 239		1416.060 462		1416.060 396		1416.060 252		1416.060 198		1416.060 280
	1416.068 309		1416.068 505		1416.068 533		1416.068 359		1416.068 231		1416.068 369
	1416.077 251		1416.077 441		1416.077 418		1416.077 328		1416.077 193		1416.077 306
	1416.086 244		1416.086 418		1416.086 450		1416.086 255		1416.086 182		1416.086 278
	1416.094 296		1416.094 466		1416.094 532		1416.094 300		1416.094 230		1416.094 381
	1416.103 252		1416.103 391		1416.103 471		1416.103 270		1416.103 246		1416.103 291
	1416.111 228		1416.111 337		1416.111 371		1416.111 264		1416.111 229		1416.111 274
	1416.120 290		1416.120 446		1416.120 483		1416.120 304		1416.120 236		1416.120 324
	1416.128 213		1416.128 410		1416.128 485		1416.128 253		1416.128 188		1416.128 293
	1416.137 207		1416.137 348		1416.137 407		1416.137 252		1416.137 158		1416.137 285
	1416.145 258		1416.145 392		1416.145 511		1416.145 293		1416.145 238		1416.145 354
	1416.154 227		1416.154 368		1416.154 495		1416.154 261		1416.154 198		1416.154 295
	1416.162 206		1416.162 344		1416.162 453		1416.162 229		1416.162 179		1416.162 296
	1416.171 287		1416.171 396		1416.171 546		1416.171 353		1416.171 215		1416.171 368
	1416.180 229		1416.180 366		1416.180 466		1416.180 237		1416.180 202		1416.180 312
	1416.188 221		1416.188 333		1416.188 369		1416.188 251		1416.188 156		1416.188 290
	1416.197 258		1416.197 387		1416.197 450		1416.197 272		1416.197 222		1416.197 319
	1416.205 241		1416.205 337		1416.205 430		1416.205 237		1416.205 170		1416.205 283
	1416.214 226		1416.214 282		1416.214 418		1416.214 205		1416.214 157		1416.214 277
	1416.222 310		1416.222 385		1416.222 447		1416.222 305		1416.222 195		1416.222 314
	1416.231 263		1416.231 383		1416.231 431		1416.231 262		1416.231 189		1416.231 329
	1416.239 236		1416.239 365		1416.239 358		1416.239 273		1416.239 175		1416.239 290
	1416.248 277		1416.248 415		1416.248 517		1416.248 322		1416.248 191		1416.248 328
	1416.256 225		1416.256 337		1416.256 410		1416.256 267		1416.256 172		1416.256 269
	1416.265 193		1416.265 312		1416.265 386		1416.265 227		1416.265 168		1416.265 252
	1416.273 307		1416.273 394		1416.273 511		1416.273 345		1416.273 177		1416.273 343
	1416.282 268		1416.282 381		1416.282 430		1416.282 289		1416.282 184		1416.282 286
	1416.291 231		1416.291 366		1416.291 413		1416.291 254		1416.291 178		1416.291 283
	1416.299 264		1416.299 473		1416.299 519		1416.299 283		1416.299 221		1416.299 328
	1416.308 247		1416.308 375		1416.308 497		1416.308 274		1416.308 194		1416.308 292
	1416.316 232		1416.316 336		1416.316 447		1416.316 264		1416.316 156		1416.316 270
	1416.325 303		1416.325 351		1416.325 548		1416.325 309		1416.325 228		1416.325 321
	1416.333 279		1416.333 388		1416.333 527		1416.333 261		1416.333 203		1416.333 272
	1416.342 248		1416.342 336		1416.342 431		1416.342 215		1416.342 155		1416.342 221
	1416.350 298		1416.350 408		1416.350 529		1416.350 308		1416.350 223		1416.350 317
	1416.359 198		1416.359 349		1416.359 453		1416.359 257		1416.359 180		1416.359 262
	1416.367 201		1416.367 336		1416.367 505		1416.367 216		1416.367 138		1416.367 280
	1416.376 308		1416.376 456		1416.376 610		1416.376 288		1416.376 224		1416.376 338
	1416.385 266		1416.385 372		1416.385 509		1416.385 255		1416.385 198		1416.385 307
	1416.393 230		1416.393 346		1416.393 479		1416.393 254		1416.393 177		1416.393 288
	1416.402 281		1416.402 431		1416.402 591		1416.402 309		1416.402 223		1416.402 320
	1416.410 258		1416.410 379		1416.410 484		1416.410 313		1416.410 210		1416.410 302
	1416.419 208		1416.419 330		1416.419 493		1416.419 236		1416.419 176		1416.419 263
	1416.427 296		1416.427 402		1416.427 591		1416.427 333		1416.427 228		1416.427 336
	1416.436 294		1416.436 365		1416.436 489		1416.436 299		1416.436 214		1416.436 311
	1416.444 271		1416.444 360		1416.444 459		1416.444 276		1416.444 182		1416.444 285
	1416.453 335		1416.453 428		1416.453 524		1416.453 336		1416.453 227		1416.453 333
	1416.461 330		1416.461 324		1416.461 496		1416.461 290		1416.461 194		1416.461 295
	1416.470 284		1416.470 358		1416.470 455		1416.470 248		1416.470 146		1416.470 274
	1416.478 313		1416.478 464		1416.478 560		1416.478 365		1416.478 184		1416.478 357
	1416.487 230		1416.487 412		1416.487 510		1416.487 288		1416.487 166		1416.487 298
	1416.496 226		1416.496 350		1416.496 480		1416.496 264		1416.496 145		1416.496 264
	1416.504 279		1416.504 378		1416.504 620		1416.504 330		1416.504 228		1416.504 327
	1416.513 261		1416.513 337		1416.513 578		1416.513 324		1416.513 209		1416.513 300
	1416.521 271		1416.521 386		1416.521 482		1416.521 244		1416.521 176		1416.521 303
	1416.530 331		1416.530 454		1416.530 554		1416.530 350		1416.530 255		1416.530 383
	1416.538 278		1416.538 366		1416.538 504		1416.538 307		1416.538 186		1416.538 330
	1416.547 218		1416.547 405		1416.547 474		1416.547 231		1416.547 166		1416.547 298
	1416.555 318		1416.555 399		1416.555 597		1416.555 290		1416.555 224		1416.555 365
	1416.564 280		1416.564 383		1416.564 493		1416.564 280		1416.564 173		1416.564 355
	1416.572 251		1416.572 315		1416.572 486		1416.572 266		1416.572 154		1416.572 312
	1416.581 342		1416.581 421		1416.581 560		1416.581 297		1416.581 228		1416.581 372
	1416.590 283		1416.590 397		1416.590 464		1416.590 277		1416.590 197		1416.590 320
	1416.598 220		1416.598 369		1416.598 430		1416.598 232		1416.598 170		1416.598 319
	1416.607 325		1416.607 424		1416.607 512		1416.607 285		1416.607 225		1416.607 390
	1416.615 277		1416.615 393		1416.615 529		1416.615 263		1416.615 194		1416.615 318
	1416.624 268		1416.624 358		1416.624 454		1416.624 242		1416.624 178		1416.624 282
	1416.632 295		1416.632 435		1416.632 547		1416.632 285		1416.632 221		1416.632 305
	1416.641 240		1416.641 436		1416.641 534		1416.641 278		1416.641 179		1416.641 309
	1416.649 231		1416.649 377		1416.649 483		1416.649 215		1416.649 170		1416.649 263
	1416.658 323		1416.658 435		1416.658 588		1416.658 310		1416.658 214		1416.658 344
	1416.666 274		1416.666 375		1416.666 481		1416.666 262		1416.666 165		1416.666 295
	1416.675 245		1416.675 334		1416.675 420		1416.675 212		1416.675 181		1416.675 244
	1416.684 276		1416.684 433		1416.684 511		1416.684 336		1416.684 234		1416.684 351
	1416.692 263		1416.692 358		1416.692 434		1416.692 318		1416.692 163		1416.692 270
	1416.701 239		1416.701 340		1416.701 404		1416.701 238		1416.701 138		1416.701 293
	1416.709 309		1416.709 477		1416.709 499		1416.709 312		1416.709 245		1416.709 376
	1416.718 289		1416.718 373		1416.718 437		1416.718 275		1416.718 163		1416.718 286
	1416.726 215		1416.726 330		1416.726 408		1416.726 241		1416.726 166		1416.726 316
	1416.735 309		1416.735 437		1416.735 501		1416.735 291		1416.735 207		1416.735 349
	1416.743 269		1416.743 407		1416.743 460		1416.743 274		1416.743 181		1416.743 285
	1416.752 267		1416.752 362		1416.752 443		1416.752 242		1416.752 187		1416.752 265
	1416.760 360		1416.760 430		1416.760 497		1416.760 278		1416.760 217		1416.760 335
	1416.769 281		1416.769 452		1416.769 489		1416.769 260		1416.769 169		1416.769 244
	1416.777 291		1416.777 334		1416.777 419		1416.777 248		1416.777 143		1416.777 259
	1416.786 416		1416.786 492		1416.786 521		1416.786 289		1416.786 246		1416.786 370
	1416.795 403		1416.795 400		1416.795 428		1416.795 264		1416.795 232		1416.795 281
	1416.803 387		1416.803 374		1416.803 392		1416.803 208		1416.803 179		1416.803 283
	1416.812 572		1416.812 463		1416.812 537		1416.812 310		1416.812 220		1416.812 324
	1416.820 512		1416.820 440		1416.820 496		1416.820 281		1416.820 165		1416.820 298
	1416.829 546		1416.829 428		1416.829 489		1416.829 281		1416.829 144		1416.829 262
	1416.837 718		1416.837 494		1416.837 646		1416.837 321		1416.837 231		1416.837 328
	1416.846 761		1416.846 561		1416.846 626		1416.846 276		1416.846 176		1416.846 271
	1416.854 813		1416.854 566		1416.854 543		1416.854 280		1416.854 182		1416.854 261
	1416.863 1200		1416.863 741		1416.863 720		1416.863 349		1416.863 227		1416.863 293
	1416.871 1416		1416.871 701		1416.871 687		1416.871 301		1416.871 189		1416.871 291
	1416.880 1714		1416.880 726		1416.880 621		1416.880 290		1416.880 165		1416.880 238
	1416.889 2527		1416.889 1001		1416.889 866		1416.889 415		1416.889 211		1416.889 343
	1416.897 3150		1416.897 1126		1416.897 942		1416.897 399		1416.897 198		1416.897 284
	1416.906 3860		1416.906 1283		1416.906 1008		1416.906 429		1416.906 202		1416.906 207
	1416.914 5112		1416.914 1962		1416.914 1406		1416.914 562		1416.914 274		1416.914 333
	1416.923 6035		1416.923 2325		1416.923 1619		1416.923 620		1416.923 206		1416.923 332
	1416.931 6741		1416.931 2911		1416.931 1897		1416.931 659		1416.931 224		1416.931 324
	1416.940 8164		1416.940 4116		1416.940 2546		1416.940 1056		1416.940 295		1416.940 426
	1416.948 8706		1416.948 4844		1416.948 2933		1416.948 1176		1416.948 282		1416.948 420
	1416.957 9243		1416.957 5669		1416.957 3459		1416.957 1253		1416.957 253		1416.957 415
	1416.965 10340		1416.965 7327		1416.965 4542		1416.965 1823		1416.965 353		1416.965 594
	1416.974 10532		1416.974 8066		1416.974 5271		1416.974 2313		1416.974 347		1416.974 595
	1416.983 10525		1416.983 8781		1416.983 5829		1416.983 2717		1416.983 381		1416.983 558
Hex3 HexNAc3	1416.991 11018		1416.991 10291		1416.991 7111		1416.991 3549		1416.991 640		1416.991 938
1417	1417.000 10694		1417.000 10533		1417.000 7727		1417.000 4211		1417.000 586		1417.000 1072
	1417.008 10117		1417.008 10575		1417.008 8066		1417.008 4694		1417.008 642		1417.008 1169
	1417.017 9824		1417.017 11474		1417.017 9006		1417.017 5635		1417.017 906		1417.017 1550
[truncated: 86,250 more rows]
